# Supplementary material for: A review of the spider-attacking Polysphinctadizardi species-group (Hymenoptera, Ichneumonidae, Pimplinae), with descriptions of seven new species from South America
Source: Zookeys. 2021 Jun 1;1041:137–65. doi: 10.3897/zookeys.1041.65407 (PMC9848900; doi:10.3897/zookeys.1041.65407)
Supplement: XML Treatment for Polysphincta bonita [file zookeys.1041.65407-treatment1.xml]

<!DOCTYPE tp:taxon-treatment
  PUBLIC "-//TaxonX//DTD Taxonomic Treatment Publishing DTD v0 20100105//EN" "tax-treatment-NSO.dtd">
<tp:taxon-treatment xmlns:tp="http://www.plazi.org/taxpub"><tp:treatment-meta><kwd-group><label>Taxon classification</label><kwd>
                <named-content content-type="kingdom">Animalia</named-content>
              </kwd><kwd>
                <named-content content-type="order">Hymenoptera</named-content>
              </kwd><kwd>
                <named-content content-type="family">Ichneumonidae</named-content>
              </kwd></kwd-group><mixed-citation publication-type="journal"><person-group><name><surname>Pádua</surname><given-names>Diego G.</given-names></name><name><surname>Sääksjärvi</surname><given-names>Ilari E.</given-names></name><name><surname>Spasojevic</surname><given-names>Tamara</given-names></name><name><surname>Kaunisto</surname><given-names>Kari M.</given-names></name><name><surname>Monteiro</surname><given-names>Ricardo F.</given-names></name><name><surname>Oliveira</surname><given-names>Marcio L.</given-names></name></person-group><article-title>A review of the spider-attacking <italic><tp:taxon-name><tp:taxon-name-part taxon-name-part-type="genus" reg="Polysphincta">Polysphincta</tp:taxon-name-part><tp:taxon-name-part taxon-name-part-type="species" reg="dizardi">dizardi</tp:taxon-name-part></tp:taxon-name></italic> species-group (<tp:taxon-name><tp:taxon-name-part taxon-name-part-type="order">Hymenoptera</tp:taxon-name-part></tp:taxon-name>, <tp:taxon-name><tp:taxon-name-part taxon-name-part-type="family">Ichneumonidae</tp:taxon-name-part></tp:taxon-name>, <tp:taxon-name><tp:taxon-name-part taxon-name-part-type="subfamily">Pimplinae</tp:taxon-name-part></tp:taxon-name>), with descriptions of seven new species from South America</article-title><source>Zookeys</source><day>01</day><month>06</month><year>2021</year><volume>1041</volume><fpage>137</fpage><lpage>165</lpage><pub-id pub-id-type="doi">10.3897/zookeys.1041.65407</pub-id></mixed-citation></tp:treatment-meta><tp:nomenclature><tp:taxon-name>
              <object-id xmlns:xlink="http://www.w3.org/1999/xlink" content-type="arpha" xlink:type="simple">15C2F130-C914-5E09-8DB4-B8C203FB71EF</object-id>
              <tp:taxon-name-part taxon-name-part-type="genus" reg="Polysphincta">Polysphincta</tp:taxon-name-part>
              <tp:taxon-name-part taxon-name-part-type="species" reg="bonita">bonita</tp:taxon-name-part>
              <object-id xmlns:xlink="http://www.w3.org/1999/xlink" content-type="zoobank" xlink:type="simple">http://zoobank.org/29EA486A-7AD0-4C27-BB9A-F54C4B55E11A</object-id>
            </tp:taxon-name><tp:taxon-authority>Pádua &amp; Sääksjärvi</tp:taxon-authority><tp:taxon-status xmlns:xlink="http://www.w3.org/1999/xlink" xlink:type="simple">sp. nov.</tp:taxon-status><xref ref-type="fig" rid="F1">Fig. 1A–E</xref></tp:nomenclature><tp:treatment-sec sec-type="diagnosis" id="SECID0EVVAE"><title>Diagnosis.</title><p><italic><tp:taxon-name><tp:taxon-name-part taxon-name-part-type="genus" reg="Polysphincta">Polysphincta</tp:taxon-name-part><tp:taxon-name-part taxon-name-part-type="species" reg="bonita">bonita</tp:taxon-name-part></tp:taxon-name></italic> sp. nov. can be distinguished from other species of the <italic><tp:taxon-name><tp:taxon-name-part taxon-name-part-type="genus" reg="Polysphincta">P.</tp:taxon-name-part><tp:taxon-name-part taxon-name-part-type="species" reg="dizardi">dizardi</tp:taxon-name-part></tp:taxon-name></italic> species-group by the combination of the following characters: (1) epomia absent (Fig. <xref ref-type="fig" rid="F1">1B</xref>); (2) malar space 0.5 times as long as proximal mandibular width (Fig. <xref ref-type="fig" rid="F1">1B</xref>); (3) fore wing vein 1<italic>cu-a</italic> interstitial relative to <italic>M&amp;RS</italic>; (4) mesosoma orange (Fig. <xref ref-type="fig" rid="F1">1A</xref>); (5) wing hyaline, slightly infuscate (Fig. <xref ref-type="fig" rid="F1">1A</xref>); (6) hind leg brownish, except coxa orange and middle inner and outer region whitish (Fig. <xref ref-type="fig" rid="F1">1A</xref>); (7) metasoma with tergite I orange with posterior margin black, tergites II–IV brownish with anterior and anterolateral margins whitish and posterior margin black, and tergites V+ brownish (Fig. <xref ref-type="fig" rid="F1">1A, E</xref>); (8) ovipositor slightly slender, 1.0 times as long as hind tibia.</p><fig id="F1" position="float" orientation="portrait"><object-id xmlns:xlink="http://www.w3.org/1999/xlink" content-type="doi" xlink:type="simple">10.3897/zookeys.1041.65407.figure1</object-id><object-id xmlns:xlink="http://www.w3.org/1999/xlink" content-type="zenodo_dep_id" xlink:type="simple">4915692</object-id><object-id xmlns:xlink="http://www.w3.org/1999/xlink" content-type="arpha" xlink:type="simple">6368BAA3-58E3-5129-BC9A-BE42634BF1E0</object-id><label>Figure 1.</label><caption><p><italic><tp:taxon-name><tp:taxon-name-part taxon-name-part-type="genus" reg="Polysphincta">Polysphincta</tp:taxon-name-part><tp:taxon-name-part taxon-name-part-type="species" reg="bonita">bonita</tp:taxon-name-part></tp:taxon-name></italic> sp. nov., ♀, holotype <bold>A</bold> habitus, lateral view <bold>B</bold> head and pronotum, lateral view <bold>C</bold> face, anterior view <bold>D</bold> head and shelf-like projection, dorsal view <bold>E</bold> habitus, dorsal view.</p></caption><graphic xmlns:xlink="http://www.w3.org/1999/xlink" xlink:href="zookeys-1041-137_article-65407__-g001.jpg" position="float" orientation="portrait" xlink:type="simple" id="oo_550742.jpg"><uri content-type="original_file" xlink:type="simple">https://binary.pensoft.net/fig/550742</uri></graphic></fig></tp:treatment-sec><tp:treatment-sec sec-type="description" id="SECID0EPYAE"><title>Description.</title><p><bold>Female.</bold> Body about [9.5] mm. <bold><italic>Head</italic>.</bold> Clypeus weakly convex, the posterior margin thin and straight centrally; malar space [0.5] times as long as proximal mandibular width; lower face [1.1] times as broad as high, weakly convex centrally, polished, with fine sparse setiferous punctures; head in dorsal view with margin of the gena weakly convex behind the eyes, and its margin about [0.5] times length of eye in dorsal view; ocelli moderately large, the lateral one separated from compound eyes by [1.1] times their own maximum diameter. <bold><italic>Mesosoma</italic>.</bold> Pronotum without epomia; shelf-like projection, in dorsal view, with the apex bilobed, and in lateral view, with anterolateral part posteriorly rounded and weakly decurved; mesoscutum more or less robust, in dorsal view, smooth and polished, with notauli weakly impressed anteriorly; scutellum convex, not laterally carinate; mesopleuron highly polished, virtually impunctate; epicnemial carina reaching almost to the level of the lower corner of pronotum; epicnemium with a vestigial vertical carina near lower corner of pronotum; metapleuron convex, smooth and polished, with sparse, fine bristles evenly spaced, without a discernible submetapleural carina. Propodeum mediodorsally smooth and polished, with longitudinal carinae present only posteriorly and with scattered fine bristles. Fore wing length about [8.0] mm; 1<italic>cu-a</italic> interstitial relative to <italic>M&amp;RS</italic>; base of 1<italic>m-cu&amp;M</italic> separated from <italic>CU</italic> by about length of 2<italic>cu-a</italic>; hind wing with distal abscissa of <italic>CU</italic> present and complete, well pigmented; first abscissa of <italic>RS</italic> subequal to <italic>rs-m</italic>. Tarsal claw with proximal lobe quadrangular, with claw apex slightly overtaking the distal margin of lobe. <bold><italic>Metasoma</italic>.</bold> Tergite I [1.25] times as long as posteriorly broad, dorsally with lateromedian longitudinal carinae only discernible at the extreme anterior part; sternite I with a weak swelling near the hind rim, and with a weak median longitudinal ridge anteriorly; tergite II about [1.25] times as long as posteriorly broad, highly polished, at most with only fine setiferous punctures laterally; tergite III about [1.1] times as long as posteriorly broad, highly polished, at most with only fine setiferous punctures; subgenital plate subquadrate. Ovipositor slightly slender, about [1.0] times as long as hind tibia, posteriorly evenly tapered to a sharp point.</p></tp:treatment-sec><tp:treatment-sec sec-type="Color" id="SECID0ETZAE"><title>Color.</title><p>Head black except posterior 0.8 of clypeus yellowish; antennae brownish with scape and pedicel ventrally yellowish; mouthparts whitish, except apex of mandible blackish. Mesosoma orange. Metasoma with tergite I orange with posterior margin black, tergites II–IV brownish with anterior and anterolateral margins whitish and posterior margin black, and tergites V+ brownish. Fore and mid leg orange, hind leg brownish, except coxa orange and a medium inner and outer region whitish. Wings are hyaline, slightly infuscate, pterostigma brown. Ovipositor brown, with posterior and anterior part whitish.</p><p><bold>Male.</bold> Unknown.</p></tp:treatment-sec><tp:treatment-sec sec-type="type material" id="SECID0E3ZAE"><title>Type material.</title><p><bold><italic>Holotype</italic></bold> ♀. Brazil, BA [= Bahia], Camacan, PPPN [sic] [= RPPN, <abbrev xmlns:xlink="http://www.w3.org/1999/xlink" xlink:title="RPPN" id="ABBRID0EH1AE" xlink:type="simple">Reserva Particular do Patrimônio Natural</abbrev>], Serra Bonita, IX.2010, Malaise trap 3 (without collector), <named-content xmlns:xlink="http://www.w3.org/1999/xlink" content-type="dwc:institutional_code" xlink:title="Universidade Estadual de Feira de Santana, Feira de Santana, Bahia, Brazil" xlink:href="http://grbio.org/institution/universidade-estadual-de-feira-de-santana" xlink:type="simple">UEFS</named-content>.</p></tp:treatment-sec><tp:treatment-sec sec-type="distribution" id="SECID0EQ1AE"><title>Distribution.</title><p>Brazil (Fig. <xref ref-type="fig" rid="F13">13</xref>).</p></tp:treatment-sec><tp:treatment-sec sec-type="Biological note" id="SECID0E11AE"><title>Biological note.</title><p>Host unknown.</p></tp:treatment-sec><tp:treatment-sec sec-type="etymology" id="SECID0E61AE"><title>Etymology.</title><p>The specific name (in apposition) refers to the type locality of this species, RPPN Serra Bonita, Bahia state, Brazil, and also to the beauty of this new species.</p></tp:treatment-sec><tp:treatment-sec sec-type="remarks" id="SECID0EE2AE"><title>Remarks.</title><p><italic><tp:taxon-name><tp:taxon-name-part taxon-name-part-type="genus" reg="Polysphincta">Polysphincta</tp:taxon-name-part><tp:taxon-name-part taxon-name-part-type="species" reg="bonita">bonita</tp:taxon-name-part></tp:taxon-name></italic> sp. nov. closely resembles <italic><tp:taxon-name><tp:taxon-name-part taxon-name-part-type="genus" reg="Polysphincta">P.</tp:taxon-name-part><tp:taxon-name-part taxon-name-part-type="species" reg="organensis">organensis</tp:taxon-name-part></tp:taxon-name></italic> sp. nov. mainly by the coloration, with mesosoma entirely orange and metasoma brownish with tergites II–IV or II–VI whitish in anterior and anterolateral margins. It clearly differs from <italic><tp:taxon-name><tp:taxon-name-part taxon-name-part-type="genus" reg="Polysphincta">P.</tp:taxon-name-part><tp:taxon-name-part taxon-name-part-type="species" reg="organensis">organensis</tp:taxon-name-part></tp:taxon-name></italic> sp. nov. by having ovipositor 1.0 times as long as hind tibia and fore and mid leg orange, hind leg brownish, except coxa orange and a medium inner and outer region whitish (ovipositor &gt;1.2 times as long as hind tibia and fore leg orange, mid leg orange with coxa, trochanter and trochantellus whitish and tarsus brownish, hind leg whitish with coxa inner region, trochanter proximally, trochantellus distal, femur proximally and distally, tibia proximally and distally, first tarsal segment distally, and remaining tarsal segments entirely blackish brown in <italic><tp:taxon-name><tp:taxon-name-part taxon-name-part-type="genus" reg="Polysphincta">P.</tp:taxon-name-part><tp:taxon-name-part taxon-name-part-type="species" reg="organensis">organensis</tp:taxon-name-part></tp:taxon-name></italic> sp. nov.).</p></tp:treatment-sec><tp:treatment-sec><!--Section generated to contain objects referenced in tp:taxon-treatment.--><fig id="F13" position="float" orientation="portrait"><object-id xmlns:xlink="http://www.w3.org/1999/xlink" content-type="doi" xlink:type="simple">10.3897/zookeys.1041.65407.figure13</object-id><object-id xmlns:xlink="http://www.w3.org/1999/xlink" content-type="zenodo_dep_id" xlink:type="simple">4915700</object-id><object-id xmlns:xlink="http://www.w3.org/1999/xlink" content-type="arpha" xlink:type="simple">680626F8-7F87-58E1-B4E3-090F82326B46</object-id><label>Figure 13.</label><caption><p>Distribution of <italic><tp:taxon-name><tp:taxon-name-part taxon-name-part-type="genus" reg="Polysphincta">Polysphincta</tp:taxon-name-part><tp:taxon-name-part taxon-name-part-type="species" reg="dizardi">dizardi</tp:taxon-name-part></tp:taxon-name></italic> group in the Neotropical Region.</p></caption><graphic xmlns:xlink="http://www.w3.org/1999/xlink" xlink:href="zookeys-1041-137_article-65407__-g013.jpg" position="float" orientation="portrait" xlink:type="simple" id="oo_550754.jpg"><uri content-type="original_file" xlink:type="simple">https://binary.pensoft.net/fig/550754</uri></graphic></fig></tp:treatment-sec></tp:taxon-treatment>
