# Supplementary material for: A review of the spider-attacking Polysphinctadizardi species-group (Hymenoptera, Ichneumonidae, Pimplinae), with descriptions of seven new species from South America
Source: Zookeys. 2021 Jun 1;1041:137–65. doi: 10.3897/zookeys.1041.65407 (PMC9848900; doi:10.3897/zookeys.1041.65407)
Supplement: XML Treatment for Polysphincta cosnipata [file zookeys.1041.65407-treatment2.xml]

<!DOCTYPE tp:taxon-treatment
  PUBLIC "-//TaxonX//DTD Taxonomic Treatment Publishing DTD v0 20100105//EN" "tax-treatment-NSO.dtd">
<tp:taxon-treatment xmlns:tp="http://www.plazi.org/taxpub"><tp:treatment-meta><kwd-group><label>Taxon classification</label><kwd>
                <named-content content-type="kingdom">Animalia</named-content>
              </kwd><kwd>
                <named-content content-type="order">Hymenoptera</named-content>
              </kwd><kwd>
                <named-content content-type="family">Ichneumonidae</named-content>
              </kwd></kwd-group><mixed-citation publication-type="journal"><person-group><name><surname>Pádua</surname><given-names>Diego G.</given-names></name><name><surname>Sääksjärvi</surname><given-names>Ilari E.</given-names></name><name><surname>Spasojevic</surname><given-names>Tamara</given-names></name><name><surname>Kaunisto</surname><given-names>Kari M.</given-names></name><name><surname>Monteiro</surname><given-names>Ricardo F.</given-names></name><name><surname>Oliveira</surname><given-names>Marcio L.</given-names></name></person-group><article-title>A review of the spider-attacking <italic><tp:taxon-name><tp:taxon-name-part taxon-name-part-type="genus" reg="Polysphincta">Polysphincta</tp:taxon-name-part><tp:taxon-name-part taxon-name-part-type="species" reg="dizardi">dizardi</tp:taxon-name-part></tp:taxon-name></italic> species-group (<tp:taxon-name><tp:taxon-name-part taxon-name-part-type="order">Hymenoptera</tp:taxon-name-part></tp:taxon-name>, <tp:taxon-name><tp:taxon-name-part taxon-name-part-type="family">Ichneumonidae</tp:taxon-name-part></tp:taxon-name>, <tp:taxon-name><tp:taxon-name-part taxon-name-part-type="subfamily">Pimplinae</tp:taxon-name-part></tp:taxon-name>), with descriptions of seven new species from South America</article-title><source>Zookeys</source><day>01</day><month>06</month><year>2021</year><volume>1041</volume><fpage>137</fpage><lpage>165</lpage><pub-id pub-id-type="doi">10.3897/zookeys.1041.65407</pub-id></mixed-citation></tp:treatment-meta><tp:nomenclature><tp:taxon-name>
              <object-id xmlns:xlink="http://www.w3.org/1999/xlink" content-type="arpha" xlink:type="simple">D157D343-1E17-564E-B610-8C1C6116226F</object-id>
              <tp:taxon-name-part taxon-name-part-type="genus" reg="Polysphincta">Polysphincta</tp:taxon-name-part>
              <tp:taxon-name-part taxon-name-part-type="species" reg="cosnipata">cosnipata</tp:taxon-name-part>
              <object-id xmlns:xlink="http://www.w3.org/1999/xlink" content-type="zoobank" xlink:type="simple">http://zoobank.org/1D4251B0-17C6-4220-AF11-9B2D2E7FB721</object-id>
            </tp:taxon-name><tp:taxon-authority>Pádua &amp; Sääksjärvi</tp:taxon-authority><tp:taxon-status xmlns:xlink="http://www.w3.org/1999/xlink" xlink:type="simple">sp. nov.</tp:taxon-status><xref ref-type="fig" rid="F2">Fig. 2A–F</xref></tp:nomenclature><tp:treatment-sec sec-type="diagnosis" id="SECID0ED5AE"><title>Diagnosis.</title><p><italic><tp:taxon-name><tp:taxon-name-part taxon-name-part-type="genus" reg="Polysphincta">Polysphincta</tp:taxon-name-part><tp:taxon-name-part taxon-name-part-type="species" reg="cosnipata">cosnipata</tp:taxon-name-part></tp:taxon-name></italic> sp. nov. can be distinguished from other species of the <italic><tp:taxon-name><tp:taxon-name-part taxon-name-part-type="genus" reg="Polysphincta">P.</tp:taxon-name-part><tp:taxon-name-part taxon-name-part-type="species" reg="dizardi">dizardi</tp:taxon-name-part></tp:taxon-name></italic> species-group by the combination of the following characters: (1) epomia absent (Fig. <xref ref-type="fig" rid="F2">2B</xref>); (2) malar space 0.4 times as long as proximal mandibular width (Fig. <xref ref-type="fig" rid="F2">2B</xref>); (3) fore wing vein 1<italic>cu-a</italic> more or less interstitial relative to <italic>M&amp;RS</italic> (Fig. <xref ref-type="fig" rid="F2">2A</xref>); (4) mesosoma orange with metapleuron and propodeum brown (Fig. <xref ref-type="fig" rid="F2">2A</xref>); (5) wings hyaline (Fig. <xref ref-type="fig" rid="F2">2A</xref>); (6) hind leg whitish with inner part of coxa, trochanter proximally, trochantellus distally, femur proximally and distally, tibia proximally and distally, first tarsal segment distally, and remaining tarsal segments entirely blackish brown (Fig. <xref ref-type="fig" rid="F2">2A</xref>); (7) metasoma brownish with anterior and anterolateral margins of tergites III–V whitish (Fig. <xref ref-type="fig" rid="F2">2A, C</xref>); (8) ovipositor slightly slender, 1.2 times as long as hind tibia.</p><fig id="F2" position="float" orientation="portrait"><object-id xmlns:xlink="http://www.w3.org/1999/xlink" content-type="doi" xlink:type="simple">10.3897/zookeys.1041.65407.figure2</object-id><object-id xmlns:xlink="http://www.w3.org/1999/xlink" content-type="zenodo_dep_id" xlink:type="simple">4915702</object-id><object-id xmlns:xlink="http://www.w3.org/1999/xlink" content-type="arpha" xlink:type="simple">337FECF1-F27B-5270-BB5E-F448D6BA06A7</object-id><label>Figure 2.</label><caption><p><italic><tp:taxon-name><tp:taxon-name-part taxon-name-part-type="genus" reg="Polysphincta">Polysphincta</tp:taxon-name-part><tp:taxon-name-part taxon-name-part-type="species" reg="cosnipata">cosnipata</tp:taxon-name-part></tp:taxon-name></italic> sp. nov., ♀, holotype <bold>A</bold> habitus, lateral view <bold>B</bold> head and pronotum, lateral view <bold>C</bold> habitus, dorsal view <bold>D</bold> face, anterior view <bold>E</bold> head, dorsal view <bold>F</bold> shelf-like projection, dorsal view.</p></caption><graphic xmlns:xlink="http://www.w3.org/1999/xlink" xlink:href="zookeys-1041-137_article-65407__-g002.jpg" position="float" orientation="portrait" xlink:type="simple" id="oo_550743.jpg"><uri content-type="original_file" xlink:type="simple">https://binary.pensoft.net/fig/550743</uri></graphic></fig></tp:treatment-sec><tp:treatment-sec sec-type="description" id="SECID0EEBAG"><title>Description.</title><p><bold>Female.</bold> Body [8.0] mm. <bold><italic>Head</italic>.</bold> Clypeus weakly convex, posterior margin thin and flat centrally; malar space [0.4] times as long as proximal mandibular width; lower face [0.9] times as broad as high, weakly convex centrally, polished, with fine sparse setiferous punctures; head in dorsal view with margin of the gena weakly convex behind eyes and its margin about [0.5] times length of eye; ocelli moderately large, lateral ones separated from compound eyes by about [0.8] times their own maximum diameter. <bold><italic>Mesosoma</italic>.</bold> Pronotum without epomia; shelf-like projection, in dorsal view, bilobed, subquadrangular, and in lateral view, slender, with anterolateral corners weakly decurved; mesoscutum more or less robust, in dorsal view, smooth and polished, with notauli weakly impressed anteriorly; scutellum convex, not laterally carinate; mesopleuron highly polished, virtually impunctate; epicnemial carina reaching almost to level of lower corner of pronotum; epicnemium with vestigial vertical carina near lower corner of pronotum; metapleuron convex, smooth and polished, with sparse, fine bristles evenly spaced, without discernible submetapleural carina. Propodeum mediodorsally smooth and polished, with longitudinal carinae present only posteriorly and with scattered fine bristles. Fore wing length about [7.0] mm; 1<italic>cu-a</italic> more or less interstitial relative to <italic>M&amp;RS</italic>; base of 1<italic>m-cu&amp;M</italic> separated from <italic>CU</italic> by about length of 2<italic>cu-a</italic>; hind wing with distal abscissa of <italic>CU</italic> present and complete but weakly pigmented; first abscissa of <italic>RS</italic> subequal to <italic>rs-m</italic>. Tarsal claw with proximal lobe quadrangular, with claw apex slightly overtaking distal margin of lobe. <bold><italic>Metasoma</italic>.</bold> Tergite I about [1.5] times as long as posteriorly broad, dorsally with lateromedian longitudinal carinae only discernible at extreme anterior part; sternite I with weak swelling near hind rim, and with weak median longitudinal ridge anteriorly; tergite II about [1.5] times as long as posteriorly broad, highly polished, at most with only fine setiferous punctures laterally; tergite III about [1.3] times as long as posteriorly broad, highly polished, at most with only fine setiferous punctures; subgenital plate subquadrate. Ovipositor slightly slender, [1.2] times as long as hind tibia, posteriorly evenly tapered to sharp point.</p></tp:treatment-sec><tp:treatment-sec sec-type="Color" id="SECID0EICAG"><title>Color.</title><p>Head black except 0.8 of clypeus yellowish; antennae brownish with scape and pedicel ventrally whitish; mouthparts whitish, except apex of mandible brownish. Mesosoma orange with metapleuron and propodeum brown. Metasoma brownish with anterior and anterolateral margins of tergites III–V whitish. Fore leg orange, mid leg orange with coxa, trochanter and trochantellus whitish and tarsus distally brownish, hind leg whitish with coxa inner region, trochanter proximal, trochantellus distally, femur proximally and distally, tibia proximally and distally, first tarsal segment distally, and remaining tarsal segments entirely blackish brown. Wings hyaline, pterostigma brown. Ovipositor brown, with posterior and anterior parts whitish.</p><p><bold>Male.</bold> Unknown.</p></tp:treatment-sec><tp:treatment-sec sec-type="type material" id="SECID0ERCAG"><title>Type material.</title><p><bold><italic>Holotype</italic></bold> ♀. Peru, CU [= Cusco], Cosñipata valley, San Pedro, <named-content xmlns:xlink="http://www.w3.org/1999/xlink" content-type="dwc:verbatimCoordinates" xlink:type="simple"><named-content content-type="geo-json" specific-use="{&#34;type&#34;:&#34;Point&#34;,&#34;coordinates&#34;:[-71.548611,-13.056389]}" id="NCID0E6CAG" xlink:type="simple">13°03'23"S, 71°32'55"W</named-content></named-content>, 1520 m, 12.XII.2007, Malaise trap (C. Castillo leg.), <abbrev xmlns:xlink="http://www.w3.org/1999/xlink" content-type="institution" xlink:title="Universidad Nacional de San Marcos, Lima, Peru" id="ABBRID0EEDAG" xlink:type="simple">MUSM</abbrev>.</p></tp:treatment-sec><tp:treatment-sec sec-type="distribution" id="SECID0EJDAG"><title>Distribution.</title><p>Peru (Fig. <xref ref-type="fig" rid="F11">11</xref>).</p></tp:treatment-sec><tp:treatment-sec sec-type="Biological note" id="SECID0ETDAG"><title>Biological note.</title><p>Host unknown.</p></tp:treatment-sec><tp:treatment-sec sec-type="etymology" id="SECID0EYDAG"><title>Etymology.</title><p>The specific name (in apposition) refers to type locality of this species, Cosñipata valley, Cusco, Peru.</p></tp:treatment-sec><tp:treatment-sec sec-type="remarks" id="SECID0E4DAG"><title>Remarks.</title><p><italic><tp:taxon-name><tp:taxon-name-part taxon-name-part-type="genus" reg="Polysphincta">Polysphincta</tp:taxon-name-part><tp:taxon-name-part taxon-name-part-type="species" reg="cosnipata">cosnipata</tp:taxon-name-part></tp:taxon-name></italic> sp. nov. closely resembles <italic><tp:taxon-name><tp:taxon-name-part taxon-name-part-type="genus" reg="Polysphincta">P.</tp:taxon-name-part><tp:taxon-name-part taxon-name-part-type="species" reg="dizardi">dizardi</tp:taxon-name-part></tp:taxon-name></italic> Gauld, 1991 and <italic><tp:taxon-name><tp:taxon-name-part taxon-name-part-type="genus" reg="Polysphincta">P.</tp:taxon-name-part><tp:taxon-name-part taxon-name-part-type="species" reg="macroepomia">macroepomia</tp:taxon-name-part></tp:taxon-name></italic> sp. nov. mainly by coloration, with mesosoma orange and propodeum blackish or brownish. However, it differs from <italic><tp:taxon-name><tp:taxon-name-part taxon-name-part-type="genus" reg="Polysphincta">P.</tp:taxon-name-part><tp:taxon-name-part taxon-name-part-type="species" reg="dizardi">dizardi</tp:taxon-name-part></tp:taxon-name></italic> by having pronotum orange and metasomal tergites II–VI with anterior and anterolateral margins whitish (anterior part of pronotum brownish and metasomal tergites entirely darkish brown in <italic><tp:taxon-name><tp:taxon-name-part taxon-name-part-type="genus" reg="Polysphincta">P.</tp:taxon-name-part><tp:taxon-name-part taxon-name-part-type="species" reg="dizardi">dizardi</tp:taxon-name-part></tp:taxon-name></italic>), and from <italic><tp:taxon-name><tp:taxon-name-part taxon-name-part-type="genus" reg="Polysphincta">P.</tp:taxon-name-part><tp:taxon-name-part taxon-name-part-type="species" reg="macroepomia">macroepomia</tp:taxon-name-part></tp:taxon-name></italic> sp. nov. by having epomia absent (present in <italic><tp:taxon-name><tp:taxon-name-part taxon-name-part-type="genus" reg="Polysphincta">P.</tp:taxon-name-part><tp:taxon-name-part taxon-name-part-type="species" reg="macroepomia">macroepomia</tp:taxon-name-part></tp:taxon-name></italic> sp. nov.).</p></tp:treatment-sec><tp:treatment-sec><!--Section generated to contain objects referenced in tp:taxon-treatment.--><fig id="F11" position="float" orientation="portrait"><object-id xmlns:xlink="http://www.w3.org/1999/xlink" content-type="doi" xlink:type="simple">10.3897/zookeys.1041.65407.figure11</object-id><object-id xmlns:xlink="http://www.w3.org/1999/xlink" content-type="zenodo_dep_id" xlink:type="simple">4915696</object-id><object-id xmlns:xlink="http://www.w3.org/1999/xlink" content-type="arpha" xlink:type="simple">40370BCD-55C1-55A6-BCA9-6CBF7AABC284</object-id><label>Figure 11.</label><caption><p>Distribution of <italic><tp:taxon-name><tp:taxon-name-part taxon-name-part-type="genus" reg="Polysphincta">Polysphincta</tp:taxon-name-part><tp:taxon-name-part taxon-name-part-type="species" reg="dizardi">dizardi</tp:taxon-name-part></tp:taxon-name></italic> group in the Neotropical Region.</p></caption><graphic xmlns:xlink="http://www.w3.org/1999/xlink" xlink:href="zookeys-1041-137_article-65407__-g011.jpg" position="float" orientation="portrait" xlink:type="simple" id="oo_550752.jpg"><uri content-type="original_file" xlink:type="simple">https://binary.pensoft.net/fig/550752</uri></graphic></fig></tp:treatment-sec></tp:taxon-treatment>
