# Supplementary material for: A review of the spider-attacking Polysphinctadizardi species-group (Hymenoptera, Ichneumonidae, Pimplinae), with descriptions of seven new species from South America
Source: Zookeys. 2021 Jun 1;1041:137–65. doi: 10.3897/zookeys.1041.65407 (PMC9848900; doi:10.3897/zookeys.1041.65407)
Supplement: XML Treatment for Polysphincta inca [file zookeys.1041.65407-treatment4.xml]

<!DOCTYPE tp:taxon-treatment
  PUBLIC "-//TaxonX//DTD Taxonomic Treatment Publishing DTD v0 20100105//EN" "tax-treatment-NSO.dtd">
<tp:taxon-treatment xmlns:tp="http://www.plazi.org/taxpub"><tp:treatment-meta><kwd-group><label>Taxon classification</label><kwd>
                <named-content content-type="kingdom">Animalia</named-content>
              </kwd><kwd>
                <named-content content-type="order">Hymenoptera</named-content>
              </kwd><kwd>
                <named-content content-type="family">Ichneumonidae</named-content>
              </kwd></kwd-group><mixed-citation publication-type="journal"><person-group><name><surname>Pádua</surname><given-names>Diego G.</given-names></name><name><surname>Sääksjärvi</surname><given-names>Ilari E.</given-names></name><name><surname>Spasojevic</surname><given-names>Tamara</given-names></name><name><surname>Kaunisto</surname><given-names>Kari M.</given-names></name><name><surname>Monteiro</surname><given-names>Ricardo F.</given-names></name><name><surname>Oliveira</surname><given-names>Marcio L.</given-names></name></person-group><article-title>A review of the spider-attacking <italic><tp:taxon-name><tp:taxon-name-part taxon-name-part-type="genus" reg="Polysphincta">Polysphincta</tp:taxon-name-part><tp:taxon-name-part taxon-name-part-type="species" reg="dizardi">dizardi</tp:taxon-name-part></tp:taxon-name></italic> species-group (<tp:taxon-name><tp:taxon-name-part taxon-name-part-type="order">Hymenoptera</tp:taxon-name-part></tp:taxon-name>, <tp:taxon-name><tp:taxon-name-part taxon-name-part-type="family">Ichneumonidae</tp:taxon-name-part></tp:taxon-name>, <tp:taxon-name><tp:taxon-name-part taxon-name-part-type="subfamily">Pimplinae</tp:taxon-name-part></tp:taxon-name>), with descriptions of seven new species from South America</article-title><source>Zookeys</source><day>01</day><month>06</month><year>2021</year><volume>1041</volume><fpage>137</fpage><lpage>165</lpage><pub-id pub-id-type="doi">10.3897/zookeys.1041.65407</pub-id></mixed-citation></tp:treatment-meta><tp:nomenclature><tp:taxon-name>
              <object-id xmlns:xlink="http://www.w3.org/1999/xlink" content-type="arpha" xlink:type="simple">6B2387E5-26EC-518F-A7DC-B0A0DD0F6926</object-id>
              <tp:taxon-name-part taxon-name-part-type="genus" reg="Polysphincta">Polysphincta</tp:taxon-name-part>
              <tp:taxon-name-part taxon-name-part-type="species" reg="inca">inca</tp:taxon-name-part>
              <object-id xmlns:xlink="http://www.w3.org/1999/xlink" content-type="zoobank" xlink:type="simple">http://zoobank.org/8B54350E-46CE-4911-B8D6-4CC386F01AF6</object-id>
            </tp:taxon-name><tp:taxon-authority>Pádua, Sääksjärvi &amp; Spasojevic</tp:taxon-authority><tp:taxon-status xmlns:xlink="http://www.w3.org/1999/xlink" xlink:type="simple">sp. nov.</tp:taxon-status><xref ref-type="fig" rid="F4">Fig. 4A–F</xref></tp:nomenclature><tp:treatment-sec sec-type="diagnosis" id="SECID0EJOAG"><title>Diagnosis.</title><p><italic><tp:taxon-name><tp:taxon-name-part taxon-name-part-type="genus" reg="Polysphincta">Polysphincta</tp:taxon-name-part><tp:taxon-name-part taxon-name-part-type="species" reg="inca">inca</tp:taxon-name-part></tp:taxon-name></italic> sp. nov. can be distinguished from other species of the <italic><tp:taxon-name><tp:taxon-name-part taxon-name-part-type="genus" reg="Polysphincta">P.</tp:taxon-name-part><tp:taxon-name-part taxon-name-part-type="species" reg="dizardi">dizardi</tp:taxon-name-part></tp:taxon-name></italic> species-group by the combination of the following characters: (1) epomia absent (Fig. <xref ref-type="fig" rid="F4">4B</xref>); (2) malar space 0.6–0.7 times as long as proximal mandibular width (Fig. <xref ref-type="fig" rid="F4">4B</xref>); (3) fore wing vein 1<italic>cu-a</italic> interstitial relative to <italic>M&amp;RS</italic> (Fig. <xref ref-type="fig" rid="F4">4A</xref>); (4) mesosoma orange, except posterior carinae of propodeum darkish brown (Fig. <xref ref-type="fig" rid="F4">4A</xref>); (5) wings yellowish hyaline with apex weakly blackish (Fig. <xref ref-type="fig" rid="F4">4A</xref>); (6) hind leg entirely darkish brown or darkish brown, with median region of tibia pale (Fig. <xref ref-type="fig" rid="F4">4A</xref>); (7) metasoma orange, with posterior margins (or only laterally) of tergites II–V narrowly black, tergites VI+ black (Fig. <xref ref-type="fig" rid="F4">4A, C</xref>); (8) ovipositor slender, 1.1–1.3 times as long as hind tibia.</p><fig id="F4" position="float" orientation="portrait"><object-id xmlns:xlink="http://www.w3.org/1999/xlink" content-type="doi" xlink:type="simple">10.3897/zookeys.1041.65407.figure4</object-id><object-id xmlns:xlink="http://www.w3.org/1999/xlink" content-type="zenodo_dep_id" xlink:type="simple">4915706</object-id><object-id xmlns:xlink="http://www.w3.org/1999/xlink" content-type="arpha" xlink:type="simple">4CF0EA07-F682-51EF-9C35-A0966E7DDCF3</object-id><label>Figure 4.</label><caption><p><italic><tp:taxon-name><tp:taxon-name-part taxon-name-part-type="genus" reg="Polysphincta">Polysphincta</tp:taxon-name-part><tp:taxon-name-part taxon-name-part-type="species" reg="inca">inca</tp:taxon-name-part></tp:taxon-name></italic> sp. nov., ♀, holotype <bold>A</bold> habitus, lateral view <bold>B</bold> head and pronotum, lateral view <bold>C</bold> habitus, dorsal view <bold>D</bold> face, anterior view <bold>E</bold> head, dorsal view <bold>F</bold> shelf-like projection, dorsal view.</p></caption><graphic xmlns:xlink="http://www.w3.org/1999/xlink" xlink:href="zookeys-1041-137_article-65407__-g004.jpg" position="float" orientation="portrait" xlink:type="simple" id="oo_550745.jpg"><uri content-type="original_file" xlink:type="simple">https://binary.pensoft.net/fig/550745</uri></graphic></fig></tp:treatment-sec><tp:treatment-sec sec-type="description" id="SECID0EJRAG"><title>Description.</title><p><bold>Female.</bold> Body [13.0] 12.0–14.0 mm. <bold><italic>Head</italic>.</bold> Clypeus weakly convex, posterior margin thin and flat centrally; malar space [0.7] 0.6–0.7 times as long as proximal mandibular width; lower face about [1.2] 1.0–1.4 times as broad as high, weakly convex centrally, polished, with fine sparse setiferous punctures; head in dorsal view with margin of gena flat behind the eyes, and its margin about [0.6] 0.4–0.6 times length of eye; ocelli moderately large, the lateral ones separated from compound eyes by [1.1] 1.0–1.3 times their own maximum diameter. <bold><italic>Mesosoma</italic>.</bold> Pronotum without epomia; shelf-like projection, in dorsal view, more or less bilobed, subquadrangular, and in lateral view, slender with anterolateral corners weakly decurved; mesoscutum more or less slender, in dorsal view, smooth and polished, with notauli weakly impressed anteriorly; scutellum convex, not laterally carinate; mesopleuron highly polished, virtually impunctate; epicnemial carina reaching almost level of lower corner of pronotum; epicnemium with vestigial vertical carina near lower corner of pronotum; metapleuron convex, smooth and polished, with few sparse, fine bristles evenly spaced, without discernible submetapleural carina. Propodeum mediodorsally smooth and polished, with longitudinal carinae present only posteriorly and laterally with scattered fine bristles. Fore wing length [10.0] 10.0–11.0 mm; 1<italic>cu-a</italic> interstitial relative to <italic>M&amp;RS</italic>; base of 1<italic>m-cu&amp;M</italic> separated from <italic>CU</italic> by about length of 2<italic>cu-a</italic>; hind wing with distal abscissa of <italic>CU</italic> present and complete but weakly pigmented; first abscissa of <italic>RS</italic> subequal to <italic>rs-m</italic>. Tarsal claw with proximal lobe quadrangular, with claw apex slightly overtaking the distal margin of lobe. <bold><italic>Metasoma</italic>.</bold> Tergite I about [1.4] 1.4–1.8 times as long as posteriorly broad, dorsally with lateromedian longitudinal carinae only discernible at extreme anterior part; sternite I with weak swelling near hind rim, and with weak median longitudinal ridge anteriorly; tergite II about [1.4] 1.4–1.7 times as long as posteriorly broad, highly polished, at most with only fine setiferous punctures laterally; tergite III about [1.3] 1.3–1.4 times as long as posteriorly broad, highly polished, at most with only fine setiferous punctures laterally; subgenital plate subquadrate. Ovipositor slightly slender, about [1.2] 1.1–1.3 times as long as hind tibia, posteriorly evenly tapered to sharp point.</p></tp:treatment-sec><tp:treatment-sec sec-type="Color" id="SECID0ENSAG"><title>Color.</title><p>Head black except 0.8 distal of clypeus yellowish; antennae brown; mouthparts pale, except apex of mandible brownish. Mesosoma orange, except posterior carinae of propodeum darkish brown. Metasoma orange, with posterior margins of tergites II–V narrowly black, tergites VI+ black. Fore leg orange, mid leg orange with tarsus brownish, hind leg darkish brown, with median region of tibia pale. Wings yellowish hyaline with apex weakly blackish, pterostigma yellow. Ovipositor darkish brown, with posterior and anterior parts pale.</p></tp:treatment-sec><tp:treatment-sec sec-type="variation" id="SECID0ESSAG"><title>Variation.</title><p>Some specimens present hind leg entirely darkish brown; metasoma orange with posterior margins of tergites II–V narrowly black only laterally and tergite VI orange with posterior margin black.</p><p><bold>Male.</bold> Unknown.</p></tp:treatment-sec><tp:treatment-sec sec-type="type material" id="SECID0E2SAG"><title>Type material.</title><p><bold><italic>Holotype</italic></bold> ♀. Peru, CU [= Cusco], Cosñipata valley, Rocotal <named-content xmlns:xlink="http://www.w3.org/1999/xlink" content-type="dwc:verbatimCoordinates" xlink:type="simple"><named-content content-type="geo-json" specific-use="{&#34;type&#34;:&#34;Point&#34;,&#34;coordinates&#34;:[-71.572222,-13.116667]}" id="NCID0EJTAG" xlink:type="simple">13°07'00"S, 71°34'20"W</named-content></named-content>, 2075 m., 23.X.2007, Malaise trap (C. Castillo leg.), <abbrev xmlns:xlink="http://www.w3.org/1999/xlink" content-type="institution" xlink:title="Universidad Nacional de San Marcos, Lima, Peru" id="ABBRID0EOTAG" xlink:type="simple">MUSM</abbrev>. <bold><italic>Paratypes</italic></bold>: idem holotype, but San Pedro, <named-content xmlns:xlink="http://www.w3.org/1999/xlink" content-type="dwc:verbatimCoordinates" xlink:type="simple"><named-content content-type="geo-json" specific-use="{&#34;type&#34;:&#34;Point&#34;,&#34;coordinates&#34;:[-71.548611,-13.056111]}" id="NCID0EZTAG" xlink:type="simple">13°03'22"S, 71°32'55"W</named-content></named-content>, 1520 m., 1♀, <named-content xmlns:xlink="http://www.w3.org/1999/xlink" content-type="dwc:institutional_code" xlink:title="Biodiversity Unit, Zoological Museum of the University of Turku, Turku, Finland" xlink:href="http://grbio.org/institution/university-tokyo-department-zoology" xlink:type="simple">ZMUT</named-content>. Ecuador: R. Biol. San Francisco, <named-content xmlns:xlink="http://www.w3.org/1999/xlink" content-type="dwc:verbatimCoordinates" xlink:type="simple"><named-content content-type="geo-json" specific-use="{&#34;type&#34;:&#34;Point&#34;,&#34;coordinates&#34;:[-79.073611,-3.975000]}" id="NCID0EGUAG" xlink:type="simple">03°58'30"S, 79°04'25"W</named-content></named-content>, 2000 m., 13.II–03.III.2009, Malaise trap (M. Pollet &amp; A. Braekeleer leg.), EC/2009-36/MP&amp;ADB-017 [code?], 2♀♀, <named-content xmlns:xlink="http://www.w3.org/1999/xlink" content-type="dwc:institutional_code" xlink:title="Royal Belgian Institute of Natural Sciences, Brussels, Belgium" xlink:href="http://grbio.org/institution/royal-belgian-institute-natural-sciences" xlink:type="simple">RBINS</named-content>.</p></tp:treatment-sec><tp:treatment-sec sec-type="distribution" id="SECID0EQUAG"><title>Distribution.</title><p>Ecuador and Peru (Fig. <xref ref-type="fig" rid="F12">12</xref>).</p></tp:treatment-sec><tp:treatment-sec sec-type="Biological note" id="SECID0E1UAG"><title>Biological note.</title><p>Host unknown.</p></tp:treatment-sec><tp:treatment-sec sec-type="etymology" id="SECID0E6UAG"><title>Etymology.</title><p>This species is named in honour of the Andean Inca empire.</p></tp:treatment-sec><tp:treatment-sec sec-type="remarks" id="SECID0EEVAG"><title>Remarks.</title><p><italic><tp:taxon-name><tp:taxon-name-part taxon-name-part-type="genus" reg="Polysphincta">Polysphincta</tp:taxon-name-part><tp:taxon-name-part taxon-name-part-type="species" reg="inca">inca</tp:taxon-name-part></tp:taxon-name></italic> sp. nov. closely resembles <italic><tp:taxon-name><tp:taxon-name-part taxon-name-part-type="genus" reg="Acrotaphus">A.</tp:taxon-name-part><tp:taxon-name-part taxon-name-part-type="species" reg="sinearanea">sinearanea</tp:taxon-name-part></tp:taxon-name></italic> Pádua, 2018 and <italic><tp:taxon-name><tp:taxon-name-part taxon-name-part-type="genus" reg="Polysphincta">P.</tp:taxon-name-part><tp:taxon-name-part taxon-name-part-type="species" reg="pichincha">pichincha</tp:taxon-name-part></tp:taxon-name></italic> sp. nov. mainly by color pattern, body orange with last metasomal tergites black. It differs from <italic><tp:taxon-name><tp:taxon-name-part taxon-name-part-type="genus" reg="Polysphincta">P.</tp:taxon-name-part><tp:taxon-name-part taxon-name-part-type="species" reg="sinearanea">sinearanea</tp:taxon-name-part></tp:taxon-name></italic> by having epomia absent (present in <italic><tp:taxon-name><tp:taxon-name-part taxon-name-part-type="genus" reg="Polysphincta">P.</tp:taxon-name-part><tp:taxon-name-part taxon-name-part-type="species" reg="sinearanea">sinearanea</tp:taxon-name-part></tp:taxon-name></italic>), and from <italic><tp:taxon-name><tp:taxon-name-part taxon-name-part-type="genus" reg="Polysphincta">P.</tp:taxon-name-part><tp:taxon-name-part taxon-name-part-type="species" reg="pichincha">pichincha</tp:taxon-name-part></tp:taxon-name></italic> sp. nov. by having malar space &gt; 0.6 times as long as proximal mandibular width (malar space 0.4 times as long as proximal mandibular width in <italic><tp:taxon-name><tp:taxon-name-part taxon-name-part-type="genus" reg="Polysphincta">P.</tp:taxon-name-part><tp:taxon-name-part taxon-name-part-type="species" reg="pichincha">pichincha</tp:taxon-name-part></tp:taxon-name></italic> sp. nov.).</p></tp:treatment-sec><tp:treatment-sec><!--Section generated to contain objects referenced in tp:taxon-treatment.--><fig id="F12" position="float" orientation="portrait"><object-id xmlns:xlink="http://www.w3.org/1999/xlink" content-type="doi" xlink:type="simple">10.3897/zookeys.1041.65407.figure12</object-id><object-id xmlns:xlink="http://www.w3.org/1999/xlink" content-type="zenodo_dep_id" xlink:type="simple">4915698</object-id><object-id xmlns:xlink="http://www.w3.org/1999/xlink" content-type="arpha" xlink:type="simple">2B0261D0-DD92-5C58-B11E-4DD1BD3566B0</object-id><label>Figure 12.</label><caption><p>Distribution of <italic><tp:taxon-name><tp:taxon-name-part taxon-name-part-type="genus" reg="Polysphincta">Polysphincta</tp:taxon-name-part><tp:taxon-name-part taxon-name-part-type="species" reg="dizardi">dizardi</tp:taxon-name-part></tp:taxon-name></italic> group in the Neotropical Region.</p></caption><graphic xmlns:xlink="http://www.w3.org/1999/xlink" xlink:href="zookeys-1041-137_article-65407__-g012.jpg" position="float" orientation="portrait" xlink:type="simple" id="oo_550753.jpg"><uri content-type="original_file" xlink:type="simple">https://binary.pensoft.net/fig/550753</uri></graphic></fig></tp:treatment-sec></tp:taxon-treatment>
