# Supplementary material for: A review of the spider-attacking Polysphinctadizardi species-group (Hymenoptera, Ichneumonidae, Pimplinae), with descriptions of seven new species from South America
Source: Zookeys. 2021 Jun 1;1041:137–65. doi: 10.3897/zookeys.1041.65407 (PMC9848900; doi:10.3897/zookeys.1041.65407)
Supplement: XML Treatment for Polysphincta macroepomia [file zookeys.1041.65407-treatment5.xml]

<!DOCTYPE tp:taxon-treatment
  PUBLIC "-//TaxonX//DTD Taxonomic Treatment Publishing DTD v0 20100105//EN" "tax-treatment-NSO.dtd">
<tp:taxon-treatment xmlns:tp="http://www.plazi.org/taxpub"><tp:treatment-meta><kwd-group><label>Taxon classification</label><kwd>
                <named-content content-type="kingdom">Animalia</named-content>
              </kwd><kwd>
                <named-content content-type="order">Hymenoptera</named-content>
              </kwd><kwd>
                <named-content content-type="family">Ichneumonidae</named-content>
              </kwd></kwd-group><mixed-citation publication-type="journal"><person-group><name><surname>Pádua</surname><given-names>Diego G.</given-names></name><name><surname>Sääksjärvi</surname><given-names>Ilari E.</given-names></name><name><surname>Spasojevic</surname><given-names>Tamara</given-names></name><name><surname>Kaunisto</surname><given-names>Kari M.</given-names></name><name><surname>Monteiro</surname><given-names>Ricardo F.</given-names></name><name><surname>Oliveira</surname><given-names>Marcio L.</given-names></name></person-group><article-title>A review of the spider-attacking <italic><tp:taxon-name><tp:taxon-name-part taxon-name-part-type="genus" reg="Polysphincta">Polysphincta</tp:taxon-name-part><tp:taxon-name-part taxon-name-part-type="species" reg="dizardi">dizardi</tp:taxon-name-part></tp:taxon-name></italic> species-group (<tp:taxon-name><tp:taxon-name-part taxon-name-part-type="order">Hymenoptera</tp:taxon-name-part></tp:taxon-name>, <tp:taxon-name><tp:taxon-name-part taxon-name-part-type="family">Ichneumonidae</tp:taxon-name-part></tp:taxon-name>, <tp:taxon-name><tp:taxon-name-part taxon-name-part-type="subfamily">Pimplinae</tp:taxon-name-part></tp:taxon-name>), with descriptions of seven new species from South America</article-title><source>Zookeys</source><day>01</day><month>06</month><year>2021</year><volume>1041</volume><fpage>137</fpage><lpage>165</lpage><pub-id pub-id-type="doi">10.3897/zookeys.1041.65407</pub-id></mixed-citation></tp:treatment-meta><tp:nomenclature><tp:taxon-name>
              <object-id xmlns:xlink="http://www.w3.org/1999/xlink" content-type="arpha" xlink:type="simple">F64991F5-104C-5F2B-839E-351AF1E1CE0B</object-id>
              <tp:taxon-name-part taxon-name-part-type="genus" reg="Polysphincta">Polysphincta</tp:taxon-name-part>
              <tp:taxon-name-part taxon-name-part-type="species" reg="macroepomia">macroepomia</tp:taxon-name-part>
              <object-id xmlns:xlink="http://www.w3.org/1999/xlink" content-type="zoobank" xlink:type="simple">http://zoobank.org/67A518F3-413E-4233-B77A-135CEDF17743</object-id>
            </tp:taxon-name><tp:taxon-authority>Pádua &amp; Sääksjärvi</tp:taxon-authority><tp:taxon-status xmlns:xlink="http://www.w3.org/1999/xlink" xlink:type="simple">sp. nov.</tp:taxon-status><xref ref-type="fig" rid="F5">Fig. 5A–E</xref></tp:nomenclature><tp:treatment-sec sec-type="Diagnose" id="SECID0EEZAG"><title>Diagnose.</title><p><italic><tp:taxon-name><tp:taxon-name-part taxon-name-part-type="genus" reg="Polysphincta">Polysphincta</tp:taxon-name-part><tp:taxon-name-part taxon-name-part-type="species" reg="macroepomia">macroepomia</tp:taxon-name-part></tp:taxon-name></italic> sp. nov. can be distinguished from other species of the <italic><tp:taxon-name><tp:taxon-name-part taxon-name-part-type="genus" reg="Polysphincta">P.</tp:taxon-name-part><tp:taxon-name-part taxon-name-part-type="species" reg="dizardi">dizardi</tp:taxon-name-part></tp:taxon-name></italic> species-group by the combination of the following characters: (1) epomia present, 1.5 times length of proximal mandibular width (Fig. <xref ref-type="fig" rid="F5">5B</xref>); (2) malar space 0.6 times as long as proximal mandibular width (Fig. <xref ref-type="fig" rid="F5">5B</xref>); (3) fore wing vein 1<italic>cu-a</italic> interstitial relative to <italic>M&amp;RS</italic> (Fig. <xref ref-type="fig" rid="F5">5A</xref>); (4) mesosoma orange, except metapleuron and propodeum darkish brown (Fig. <xref ref-type="fig" rid="F5">5A</xref>); (5) fore wing hyaline (Fig. <xref ref-type="fig" rid="F5">5A</xref>); (6) hind leg whitish with spot in proximal region of coxa, base of trochanter, longitudinal spot in subdistal region of inner and outer margin of femur, distal part of tibia and distal part of tarsus brownish (Fig. <xref ref-type="fig" rid="F5">5A</xref>); (7) metasoma darkish brown, with posterior margins of tergites II–V narrowly black (Fig. <xref ref-type="fig" rid="F5">5A, C</xref>); (8) ovipositor slightly slender, 1.7 times as long as hind tibia.</p><fig id="F5" position="float" orientation="portrait"><object-id xmlns:xlink="http://www.w3.org/1999/xlink" content-type="doi" xlink:type="simple">10.3897/zookeys.1041.65407.figure5</object-id><object-id xmlns:xlink="http://www.w3.org/1999/xlink" content-type="zenodo_dep_id" xlink:type="simple">4915708</object-id><object-id xmlns:xlink="http://www.w3.org/1999/xlink" content-type="arpha" xlink:type="simple">7148B025-8428-51B2-ADF8-39EC22B5AF7C</object-id><label>Figure 5.</label><caption><p><italic><tp:taxon-name><tp:taxon-name-part taxon-name-part-type="genus" reg="Polysphincta">Polysphincta</tp:taxon-name-part><tp:taxon-name-part taxon-name-part-type="species" reg="macroepomia">macroepomia</tp:taxon-name-part></tp:taxon-name></italic> sp. nov., ♀, holotype <bold>A</bold> habitus, lateral view <bold>B</bold> head and pronotum, lateral view <bold>C</bold> habitus, dorsal view <bold>D</bold> face, anterior view <bold>E</bold> head and shelf-like projection, dorsal view.</p></caption><graphic xmlns:xlink="http://www.w3.org/1999/xlink" xlink:href="zookeys-1041-137_article-65407__-g005.jpg" position="float" orientation="portrait" xlink:type="simple" id="oo_550746.jpg"><uri content-type="original_file" xlink:type="simple">https://binary.pensoft.net/fig/550746</uri></graphic></fig></tp:treatment-sec><tp:treatment-sec sec-type="description" id="SECID0EC3AG"><title>Description.</title><p><bold>Female.</bold> Body about [7.0] mm. <bold><italic>Head</italic>.</bold> Clypeus very weakly convex, posterior margin thin and flat centrally; malar space [0.6] times as long as proximal mandibular width; lower face about [1.1] times as broad as high, weakly convex centrally, polished, with fine sparse setiferous punctures; head in dorsal view with margin of gena very weakly convex behind the eyes, and its margin about [0.6] times length of eye; ocelli moderately large, the lateral ones separated from compound eyes by [1.0] times their own maximum diameter. <bold><italic>Mesosoma</italic>.</bold> Pronotum with epomia distinct, about [1.5] times length of proximal mandibular width; shelf-like projection, in dorsal view, more or less straight, broader than long, and in lateral view, slender and slightly decurved in apex; mesoscutum robust, in dorsal view, smooth and polished, with notauli weakly impressed anteriorly; scutellum convex, not laterally carinate; mesopleuron highly polished, virtually impunctate; epicnemial carina reaching almost the level of lower corner of pronotum; epicnemium with vestigial vertical carina near lower corner of pronotum; metapleuron weakly convex, smooth and polished, with few sparse fine bristles, without discernible submetapleural carina. Propodeum mediodorsally smooth and polished, with longitudinal carinae present only posteriorly and with scattered fine bristles. Fore wing length [6.0] mm; 1<italic>cu-a</italic> interstitial relative to <italic>M&amp;RS</italic>; base of 1<italic>m-cu&amp;M</italic> separated from <italic>CU</italic> by about length of 2<italic>cu-a</italic>; hind wing with distal abscissa of <italic>CU</italic> present and complete but weakly pigmented; first abscissa of <italic>RS</italic> subequal to <italic>rs-m</italic>. Tarsal claw with proximal lobe quadrangular, with claw apex slightly overtaking distal margin of lobe. <bold><italic>Metasoma</italic>.</bold> Tergite I about [1.4] times as long as posteriorly broad, dorsally with lateromedian longitudinal carinae only discernible at extreme anterior part; sternite I with weak swelling near hind rim, and with weak median longitudinal ridge anteriorly; tergite II [1.3] times as long as posteriorly broad, highly polished, at most with only fine setiferous punctures laterally; tergite III about [1.2] times as long as posteriorly broad, highly polished, at most with only fine setiferous punctures; subgenital plate subquadrate. Ovipositor slightly slender, [1.7] times as long as hind tibia, posteriorly evenly tapered to sharp point.</p></tp:treatment-sec><tp:treatment-sec sec-type="Color" id="SECID0EG4AG"><title>Color.</title><p>Head darkish brown except clypeus brownish; antennae brown; mouthparts white, except apex of mandible black. Mesosoma orange, except metapleuron and propodeum darkish brown. Metasoma entirely darkish brown, with posterior margins of tergites II–V narrowly black. Legs whitish, fore leg with femur, tibia and tarsus weakly yellowish; mid leg with femur and tibia and tarsus weakly yellowish, except final distal of tarsus brownish; hind leg with spot in proximal region of coxa, base of trochanter, longitudinal spot in subdistal region of inner and outer margin of femur, distal part of tibia and final distal of tarsus brownish. Wings hyaline, pterostigma brown. Ovipositor brown, with posterior portion whitish.</p><p><bold>Male.</bold> Unknown.</p></tp:treatment-sec><tp:treatment-sec sec-type="type material" id="SECID0EP4AG"><title>Type material.</title><p><bold><italic>Holotype</italic></bold> ♀. Peru, CU [= Cusco], San Pedro, 1520 m., <named-content xmlns:xlink="http://www.w3.org/1999/xlink" content-type="dwc:verbatimCoordinates" xlink:type="simple"><named-content content-type="geo-json" specific-use="{&#34;type&#34;:&#34;Point&#34;,&#34;coordinates&#34;:[-71.548611,-13.056111]}" id="NCID0E44AG" xlink:type="simple">13°03'22"S, 71°32'55"W</named-content></named-content>, 22.IX.2007, Malaise trap 11 (C. Castillo leg.), <abbrev xmlns:xlink="http://www.w3.org/1999/xlink" content-type="institution" xlink:title="Universidad Nacional de San Marcos, Lima, Peru" id="ABBRID0EC5AG" xlink:type="simple">MUSM</abbrev>.</p></tp:treatment-sec><tp:treatment-sec sec-type="distribution" id="SECID0EH5AG"><title>Distribution.</title><p>Peru (Fig. <xref ref-type="fig" rid="F13">13</xref>).</p></tp:treatment-sec><tp:treatment-sec sec-type="notes" id="SECID0ER5AG"><title>Biological notes.</title><p>Host unknown.</p></tp:treatment-sec><tp:treatment-sec sec-type="etymology" id="SECID0EW5AG"><title>Etymology.</title><p>The specific name refers to the long epomia, main characteristic of this species.</p></tp:treatment-sec><tp:treatment-sec sec-type="remarks" id="SECID0E25AG"><title>Remarks.</title><p><italic><tp:taxon-name><tp:taxon-name-part taxon-name-part-type="genus" reg="Polysphincta">Polysphincta</tp:taxon-name-part><tp:taxon-name-part taxon-name-part-type="species" reg="macroepomia">macroepomia</tp:taxon-name-part></tp:taxon-name></italic> sp. nov. closely resembles <italic><tp:taxon-name><tp:taxon-name-part taxon-name-part-type="genus" reg="Polysphincta">P.</tp:taxon-name-part><tp:taxon-name-part taxon-name-part-type="species" reg="dizardi">dizardi</tp:taxon-name-part></tp:taxon-name></italic> Gauld, 1991 and <italic><tp:taxon-name><tp:taxon-name-part taxon-name-part-type="genus" reg="Polysphincta">P.</tp:taxon-name-part><tp:taxon-name-part taxon-name-part-type="species" reg="cosnipata">cosnipata</tp:taxon-name-part></tp:taxon-name></italic> sp. nov. mainly by the coloration, mesosoma orange with metapleuron and propodeum blackish and metasoma brownish or blackish. However, it differs from both species by having epomia present (absent in <italic><tp:taxon-name><tp:taxon-name-part taxon-name-part-type="genus" reg="Polysphincta">P.</tp:taxon-name-part><tp:taxon-name-part taxon-name-part-type="species" reg="dizardi">dizardi</tp:taxon-name-part></tp:taxon-name></italic> and <italic><tp:taxon-name><tp:taxon-name-part taxon-name-part-type="genus" reg="Polysphincta">P.</tp:taxon-name-part><tp:taxon-name-part taxon-name-part-type="species" reg="cosnipata">cosnipata</tp:taxon-name-part></tp:taxon-name></italic> sp. nov.).</p></tp:treatment-sec><tp:treatment-sec><!--Section generated to contain objects referenced in tp:taxon-treatment.--><fig id="F13" position="float" orientation="portrait"><object-id xmlns:xlink="http://www.w3.org/1999/xlink" content-type="doi" xlink:type="simple">10.3897/zookeys.1041.65407.figure13</object-id><object-id xmlns:xlink="http://www.w3.org/1999/xlink" content-type="zenodo_dep_id" xlink:type="simple">4915700</object-id><object-id xmlns:xlink="http://www.w3.org/1999/xlink" content-type="arpha" xlink:type="simple">680626F8-7F87-58E1-B4E3-090F82326B46</object-id><label>Figure 13.</label><caption><p>Distribution of <italic><tp:taxon-name><tp:taxon-name-part taxon-name-part-type="genus" reg="Polysphincta">Polysphincta</tp:taxon-name-part><tp:taxon-name-part taxon-name-part-type="species" reg="dizardi">dizardi</tp:taxon-name-part></tp:taxon-name></italic> group in the Neotropical Region.</p></caption><graphic xmlns:xlink="http://www.w3.org/1999/xlink" xlink:href="zookeys-1041-137_article-65407__-g013.jpg" position="float" orientation="portrait" xlink:type="simple" id="oo_550754.jpg"><uri content-type="original_file" xlink:type="simple">https://binary.pensoft.net/fig/550754</uri></graphic></fig></tp:treatment-sec></tp:taxon-treatment>
