# Supplementary material for: A review of the spider-attacking Polysphinctadizardi species-group (Hymenoptera, Ichneumonidae, Pimplinae), with descriptions of seven new species from South America
Source: Zookeys. 2021 Jun 1;1041:137–65. doi: 10.3897/zookeys.1041.65407 (PMC9848900; doi:10.3897/zookeys.1041.65407)
Supplement: XML Treatment for Polysphincta organensis [file zookeys.1041.65407-treatment6.xml]

<!DOCTYPE tp:taxon-treatment
  PUBLIC "-//TaxonX//DTD Taxonomic Treatment Publishing DTD v0 20100105//EN" "tax-treatment-NSO.dtd">
<tp:taxon-treatment xmlns:tp="http://www.plazi.org/taxpub"><tp:treatment-meta><kwd-group><label>Taxon classification</label><kwd>
                <named-content content-type="kingdom">Animalia</named-content>
              </kwd><kwd>
                <named-content content-type="order">Hymenoptera</named-content>
              </kwd><kwd>
                <named-content content-type="family">Ichneumonidae</named-content>
              </kwd></kwd-group><mixed-citation publication-type="journal"><person-group><name><surname>Pádua</surname><given-names>Diego G.</given-names></name><name><surname>Sääksjärvi</surname><given-names>Ilari E.</given-names></name><name><surname>Spasojevic</surname><given-names>Tamara</given-names></name><name><surname>Kaunisto</surname><given-names>Kari M.</given-names></name><name><surname>Monteiro</surname><given-names>Ricardo F.</given-names></name><name><surname>Oliveira</surname><given-names>Marcio L.</given-names></name></person-group><article-title>A review of the spider-attacking <italic><tp:taxon-name><tp:taxon-name-part taxon-name-part-type="genus" reg="Polysphincta">Polysphincta</tp:taxon-name-part><tp:taxon-name-part taxon-name-part-type="species" reg="dizardi">dizardi</tp:taxon-name-part></tp:taxon-name></italic> species-group (<tp:taxon-name><tp:taxon-name-part taxon-name-part-type="order">Hymenoptera</tp:taxon-name-part></tp:taxon-name>, <tp:taxon-name><tp:taxon-name-part taxon-name-part-type="family">Ichneumonidae</tp:taxon-name-part></tp:taxon-name>, <tp:taxon-name><tp:taxon-name-part taxon-name-part-type="subfamily">Pimplinae</tp:taxon-name-part></tp:taxon-name>), with descriptions of seven new species from South America</article-title><source>Zookeys</source><day>01</day><month>06</month><year>2021</year><volume>1041</volume><fpage>137</fpage><lpage>165</lpage><pub-id pub-id-type="doi">10.3897/zookeys.1041.65407</pub-id></mixed-citation></tp:treatment-meta><tp:nomenclature><tp:taxon-name>
              <object-id xmlns:xlink="http://www.w3.org/1999/xlink" content-type="arpha" xlink:type="simple">2A32E53E-1025-5A07-A18B-A8F49F135A44</object-id>
              <tp:taxon-name-part taxon-name-part-type="genus" reg="Polysphincta">Polysphincta</tp:taxon-name-part>
              <tp:taxon-name-part taxon-name-part-type="species" reg="organensis">organensis</tp:taxon-name-part>
              <object-id xmlns:xlink="http://www.w3.org/1999/xlink" content-type="zoobank" xlink:type="simple">http://zoobank.org/B43CD278-FD39-44F7-B453-5940E400CAA8</object-id>
            </tp:taxon-name><tp:taxon-authority>Pádua &amp; Sääksjärvi</tp:taxon-authority><tp:taxon-status xmlns:xlink="http://www.w3.org/1999/xlink" xlink:type="simple">sp. nov.</tp:taxon-status><xref ref-type="fig" rid="F6">Fig. 6A–G</xref></tp:nomenclature><tp:treatment-sec sec-type="diagnosis" id="SECID0EFCBG"><title>Diagnosis.</title><p><italic><tp:taxon-name><tp:taxon-name-part taxon-name-part-type="genus" reg="Polysphincta">Polysphincta</tp:taxon-name-part><tp:taxon-name-part taxon-name-part-type="species" reg="organensis">organensis</tp:taxon-name-part></tp:taxon-name></italic> sp. nov. can be distinguished from other species of the <italic><tp:taxon-name><tp:taxon-name-part taxon-name-part-type="genus" reg="Polysphincta">P.</tp:taxon-name-part><tp:taxon-name-part taxon-name-part-type="species" reg="dizardi">dizardi</tp:taxon-name-part></tp:taxon-name></italic> species-group by the combination of the following characters: (1) epomia absent (Fig. <xref ref-type="fig" rid="F6">6B</xref>); (2) malar space 0.4 times as long as proximal mandibular width (Fig. <xref ref-type="fig" rid="F6">6B</xref>); (3) fore wing vein 1<italic>cu-a</italic> interstitial relative to <italic>M&amp;RS</italic> (Fig. <xref ref-type="fig" rid="F6">6A</xref>); (4) mesosoma orange with weak spot posteriorly in metapleuron and posterior carinae of propodeum brown (Fig. <xref ref-type="fig" rid="F6">6A</xref>); (5) wings hyaline (Fig. <xref ref-type="fig" rid="F6">6A</xref>); (6) hind leg whitish with inner region of coxa, trochanter proximally, trochantellus distally, femur proximally and distally, tibia proximally and distally, first tarsal segment distally, and remaining tarsal segments entirely blackish brown (Fig. <xref ref-type="fig" rid="F6">6A</xref>); (7) metasoma blackish with anterior margin centrally orange in tergite I, tergites II–VI with anterior and anterolateral margins whitish (Fig. <xref ref-type="fig" rid="F6">6A, C, G</xref>); (8) ovipositor slightly slender, 1.2–1.3 times as long as hind tibia.</p><fig id="F6" position="float" orientation="portrait"><object-id xmlns:xlink="http://www.w3.org/1999/xlink" content-type="doi" xlink:type="simple">10.3897/zookeys.1041.65407.figure6</object-id><object-id xmlns:xlink="http://www.w3.org/1999/xlink" content-type="zenodo_dep_id" xlink:type="simple">4915710</object-id><object-id xmlns:xlink="http://www.w3.org/1999/xlink" content-type="arpha" xlink:type="simple">AD150460-5222-51CC-BDC2-3ED019CE60B0</object-id><label>Figure 6.</label><caption><p><italic><tp:taxon-name><tp:taxon-name-part taxon-name-part-type="genus" reg="Polysphincta">Polysphincta</tp:taxon-name-part><tp:taxon-name-part taxon-name-part-type="species" reg="organensis">organensis</tp:taxon-name-part></tp:taxon-name></italic> sp. nov. <bold>A</bold> habitus, lateral view, ♀ (holotype) <bold>B</bold> head and pronotum, lateral view, ♀ (holotype) <bold>C</bold> habitus, dorsal view, ♀ (holotype) <bold>D</bold> face, anterior view, ♀ (holotype) <bold>E</bold> head, dorsal view, ♀ (holotype) <bold>F</bold> shelf-like projection, dorsal view, ♀ (holotype) <bold>G</bold> habitus, ♂ (paratype).</p></caption><graphic xmlns:xlink="http://www.w3.org/1999/xlink" xlink:href="zookeys-1041-137_article-65407__-g006.jpg" position="float" orientation="portrait" xlink:type="simple" id="oo_550747.jpg"><uri content-type="original_file" xlink:type="simple">https://binary.pensoft.net/fig/550747</uri></graphic></fig></tp:treatment-sec><tp:treatment-sec sec-type="description" id="SECID0EHFBG"><title>Description.</title><p><bold>Female.</bold> Body [8.5] 7.0–8.5 mm. <bold><italic>Head</italic>.</bold> Clypeus weakly convex, posterior margin thin and straight centrally; malar space [0.4] times as long as proximal mandibular width; lower face about [0.9] 0.9–1.0 times as broad as high, weakly convex centrally, polished, with fine sparse setiferous punctures; head in dorsal view with margin of gena weakly convex behind the eyes, and its margin about [0.5] 0.45–0.5 times length of eye; ocelli moderately large, lateral ones separated from compound eyes by about [0.9] 0.9–1.0 times their own maximum diameter. <bold><italic>Mesosoma</italic>.</bold> Pronotum without epomia; shelf-like projection, in dorsal view, more or less bilobed, subquadrangular, and in lateral view, slender and with anterolateral corners weakly decurved; mesoscutum robust, in dorsal view, smooth and polished, with notauli weakly impressed anteriorly; scutellum convex, not laterally carinate; mesopleuron highly polished, virtually impunctate; epicnemial carina reaching almost level of lower corner of pronotum; epicnemium with vestigial vertical carina near lower corner of pronotum; metapleuron convex, smooth and polished, with few sparse, fine bristles evenly spaced, without discernible submetapleural carina. Propodeum mediodorsally smooth and polished, with longitudinal carinae present only posteriorly and with scattered fine bristles. Fore wing length about [7.0] 5.0–7.0 mm; 1<italic>cu-a</italic> interstitial relative to <italic>M&amp;RS</italic>; base of 1<italic>m-cu&amp;M</italic> separated from <italic>CU</italic> by about length of 2<italic>cu-a</italic>; hind wing with distal abscissa of <italic>CU</italic> present and complete; first abscissa of <italic>RS</italic> subequal to <italic>rs-m</italic>. Tarsal claw with proximal lobe quadrangular, with claw apex slightly overtaking the distal margin of lobe. <bold><italic>Metasoma</italic>.</bold> Tergite I about [1.5] times as long as posteriorly broad, dorsally with lateromedian longitudinal carinae only discernible at extreme anterior part; sternite I with weak swelling near hind rim, and with weak median longitudinal ridge anteriorly; tergite II about [1.2] 1.0–1.2 times as long as posteriorly broad, highly polished, at most with only fine setiferous punctures laterally; tergite III about [0.9] 0.9–1.1 times as long as posteriorly broad, highly polished, at most with only fine setiferous punctures; subgenital plate subquadrate. Ovipositor slender, about [1.3] 1.2–1.3 times as long as hind tibia, distally evenly tapered to sharp point.</p></tp:treatment-sec><tp:treatment-sec sec-type="Color" id="SECID0ELGBG"><title>Color.</title><p>Head black except 0.8 distal of clypeus yellowish; antennae brownish with scape and pedicel ventrally whitish; mouthparts whitish, except apex of mandible brownish. Mesosoma orange with weak spot posteriorly of metapleuron and posterior carinae of propodeum brown. Metasoma blackish with anterior margin centrally orange in tergite I, tergites II–VI with anterior and anterolateral margins whitish. Fore leg orange, mid leg orange with coxa, trochanter and trochantellus whitish and tarsus brownish, hind leg whitish with coxa inner region, trochanter proximal, trochantellus distal, femur proximally and distally, tibia proximally and distally, first tarsal segment distally, and remaining tarsal segments entirely blackish brown. Wings hyaline, pterostigma brown. Ovipositor darkish brown, with posterior and anterior part whitish.</p><p><bold>Male.</bold> (Fig. <xref ref-type="fig" rid="F6">6G</xref>). Similar to female in structure and coloration, but body about 5.0 mm; malar space 0.3 times as long as proximal mandibular width; lower face about 1.15 times as broad as high; lateral ocelli separated from compound eyes by about 0.75 times their own maximum diameter; fore wing length about 4.0 mm.</p></tp:treatment-sec><tp:treatment-sec sec-type="type material" id="SECID0EYGBG"><title>Type materials.</title><p><bold><italic>Holotype</italic></bold> ♀. Brazil, RJ [= Rio de Janeiro], Teresópolis, PARNASO [= Parque Nacional Serra dos Órgãos], Pto. 6A, 868 m, <named-content xmlns:xlink="http://www.w3.org/1999/xlink" content-type="dwc:verbatimCoordinates" xlink:type="simple"><named-content content-type="geo-json" specific-use="{&#34;type&#34;:&#34;Point&#34;,&#34;coordinates&#34;:[-43.001472,-22.469944]}" id="NCID0EGHBG" xlink:type="simple">22°28'11.8"S, 43°00'05.3"W</named-content></named-content>, I.2015, [Malaise trap] (R.F. Monteiro et al. leg.), <named-content xmlns:xlink="http://www.w3.org/1999/xlink" content-type="dwc:institutional_code" xlink:title="Departamento de Ecologia e Biologia Evolutiva, São Carlos, São Paulo, Brazil" xlink:href="http://grbio.org/institution/universidade-federal-de-sao-carlos" xlink:type="simple">DCBU</named-content>. <bold><italic>Paratypes</italic></bold>: idem holotype, but 1♀ and 1♂, <named-content xmlns:xlink="http://www.w3.org/1999/xlink" content-type="dwc:institutional_code" xlink:title="Zoological Museum of the Universidade de São Paulo, São Paulo, São Paulo, Brazil" xlink:href="http://grbio.org/institution/museu-de-zoologia-da-universidade-de-sao-paulo" xlink:type="simple">MZUSP</named-content>; idem, but 1♀ and 1♂, <named-content xmlns:xlink="http://www.w3.org/1999/xlink" content-type="dwc:institutional_code" xlink:title="Departamento de Ecologia e Biologia Evolutiva, São Carlos, São Paulo, Brazil" xlink:href="http://grbio.org/institution/universidade-federal-de-sao-carlos" xlink:type="simple">DCBU</named-content>; idem, but 2♂♂, <named-content xmlns:xlink="http://www.w3.org/1999/xlink" content-type="dwc:institutional_code" xlink:title="Invertebrate Collection of the Instituto Nacional de Pesquisas da Amazônia, Manaus, Amazonas, Brazil" xlink:href="http://grbio.org/institution/instituto-nacional-de-pesquisas-da-amazonia" xlink:type="simple">INPA</named-content>; idem, but 1♂, <named-content xmlns:xlink="http://www.w3.org/1999/xlink" content-type="dwc:institutional_code" xlink:title="Invertebrate Collection of the Instituto Nacional de Pesquisas da Amazônia, Manaus, Amazonas, Brazil" xlink:href="http://grbio.org/institution/instituto-nacional-de-pesquisas-da-amazonia" xlink:type="simple">INPA</named-content>; idem but Pto. 8B, 1068 m, <named-content xmlns:xlink="http://www.w3.org/1999/xlink" content-type="dwc:verbatimCoordinates" xlink:type="simple"><named-content content-type="geo-json" specific-use="{&#34;type&#34;:&#34;Point&#34;,&#34;coordinates&#34;:[-42.991889,-22.452500]}" id="NCID0EKIBG" xlink:type="simple">22°27'09.0"S, 42°59'30.8"W</named-content></named-content>, I.2015, 1♀, <named-content xmlns:xlink="http://www.w3.org/1999/xlink" content-type="dwc:institutional_code" xlink:title="Zoological Museum of the Universidade de São Paulo, São Paulo, São Paulo, Brazil" xlink:href="http://grbio.org/institution/museu-de-zoologia-da-universidade-de-sao-paulo" xlink:type="simple">MZUSP</named-content>; idem, but Pto. 9B, 1246 m, <named-content xmlns:xlink="http://www.w3.org/1999/xlink" content-type="dwc:verbatimCoordinates" xlink:type="simple"><named-content content-type="geo-json" specific-use="{&#34;type&#34;:&#34;Point&#34;,&#34;coordinates&#34;:[-43.004556,-22.448639]}" id="NCID0EXIBG" xlink:type="simple">22°26'55.1"S, 43°00'16.4"W</named-content></named-content>, III.2015, 1♀, <named-content xmlns:xlink="http://www.w3.org/1999/xlink" content-type="dwc:institutional_code" xlink:title="Departamento de Ecologia e Biologia Evolutiva, São Carlos, São Paulo, Brazil" xlink:href="http://grbio.org/institution/universidade-federal-de-sao-carlos" xlink:type="simple">DCBU</named-content>; idem, but Pto. 6B, 877 m, <named-content xmlns:xlink="http://www.w3.org/1999/xlink" content-type="dwc:verbatimCoordinates" xlink:type="simple"><named-content content-type="geo-json" specific-use="{&#34;type&#34;:&#34;Point&#34;,&#34;coordinates&#34;:[-43.001667,-22.469861]}" id="NCID0EEJBG" xlink:type="simple">22°28'11.5"S, 43°00'06.0"W</named-content></named-content>, X.2015, 2♀♀, <named-content xmlns:xlink="http://www.w3.org/1999/xlink" content-type="dwc:institutional_code" xlink:title="Invertebrate Collection of the Instituto Nacional de Pesquisas da Amazônia, Manaus, Amazonas, Brazil" xlink:href="http://grbio.org/institution/instituto-nacional-de-pesquisas-da-amazonia" xlink:type="simple">INPA</named-content>; idem, but 1♀, <named-content xmlns:xlink="http://www.w3.org/1999/xlink" content-type="dwc:institutional_code" xlink:title="Zoological Museum of the Universidade de São Paulo, São Paulo, São Paulo, Brazil" xlink:href="http://grbio.org/institution/museu-de-zoologia-da-universidade-de-sao-paulo" xlink:type="simple">MZUSP</named-content>; idem, but Guapimirim, Pto. 4B, 540 m, <named-content xmlns:xlink="http://www.w3.org/1999/xlink" content-type="dwc:verbatimCoordinates" xlink:type="simple"><named-content content-type="geo-json" specific-use="{&#34;type&#34;:&#34;Point&#34;,&#34;coordinates&#34;:[-42.991861,-22.476778]}" id="NCID0EWJBG" xlink:type="simple">22°28'36.4"S, 42°59'30.7"W</named-content></named-content>, XII.2014, 1♂, <named-content xmlns:xlink="http://www.w3.org/1999/xlink" content-type="dwc:institutional_code" xlink:title="Departamento de Ecologia e Biologia Evolutiva, São Carlos, São Paulo, Brazil" xlink:href="http://grbio.org/institution/universidade-federal-de-sao-carlos" xlink:type="simple">DCBU</named-content>; idem, but Pto. 4A, 549 m, <named-content xmlns:xlink="http://www.w3.org/1999/xlink" content-type="dwc:verbatimCoordinates" xlink:type="simple"><named-content content-type="geo-json" specific-use="{&#34;type&#34;:&#34;Point&#34;,&#34;coordinates&#34;:[-42.991889,-22.476806]}" id="NCID0EDKBG" xlink:type="simple">22°28'36.5"S, 42°59'30.8"W</named-content></named-content>, I.2015, 1♀, <named-content xmlns:xlink="http://www.w3.org/1999/xlink" content-type="dwc:institutional_code" xlink:title="Departamento de Ecologia e Biologia Evolutiva, São Carlos, São Paulo, Brazil" xlink:href="http://grbio.org/institution/universidade-federal-de-sao-carlos" xlink:type="simple">DCBU</named-content>; idem, but 1♀, <named-content xmlns:xlink="http://www.w3.org/1999/xlink" content-type="dwc:institutional_code" xlink:title="Zoological Museum of the Universidade de São Paulo, São Paulo, São Paulo, Brazil" xlink:href="http://grbio.org/institution/museu-de-zoologia-da-universidade-de-sao-paulo" xlink:type="simple">MZUSP</named-content>.</p></tp:treatment-sec><tp:treatment-sec sec-type="distribution" id="SECID0ESKBG"><title>Distribution.</title><p>Brazil (Fig. <xref ref-type="fig" rid="F11">11</xref>).</p></tp:treatment-sec><tp:treatment-sec sec-type="Biological note" id="SECID0E3KBG"><title>Biological note.</title><p>Host unknown.</p></tp:treatment-sec><tp:treatment-sec sec-type="etymology" id="SECID0EBLBG"><title>Etymology.</title><p>The specific name refers to the type locality of this species Serra dos Órgãos, Rio de Janeiro state, Brazil.</p></tp:treatment-sec><tp:treatment-sec sec-type="remarks" id="SECID0EGLBG"><title>Remarks.</title><p><italic><tp:taxon-name><tp:taxon-name-part taxon-name-part-type="genus" reg="Polysphincta">Polysphincta</tp:taxon-name-part><tp:taxon-name-part taxon-name-part-type="species" reg="organensis">organensis</tp:taxon-name-part></tp:taxon-name></italic> sp. nov. closely resembles <italic><tp:taxon-name><tp:taxon-name-part taxon-name-part-type="genus" reg="Polysphincta">P.</tp:taxon-name-part><tp:taxon-name-part taxon-name-part-type="species" reg="bonita">bonita</tp:taxon-name-part></tp:taxon-name></italic> sp. nov. mainly by coloration: mesosoma entirely orange and propodeum brownish with some whitish in anterior part on tergites. It differs from <italic><tp:taxon-name><tp:taxon-name-part taxon-name-part-type="genus" reg="Polysphincta">P.</tp:taxon-name-part><tp:taxon-name-part taxon-name-part-type="species" reg="bonita">bonita</tp:taxon-name-part></tp:taxon-name></italic> sp. nov. by having ovipositor &gt;1.2 times as long as hind tibia and fore leg orange, mid leg orange with coxa, trochanter and trochantellus whitish and tarsus brownish, hind leg whitish with inner region of coxa, trochanter proximally, trochantellus distally, femur proximally and distally, tibia proximally and distally, first tarsal segment distally, and remaining tarsal segments entirely blackish brown (ovipositor 1.0 times as long as hind tibia and fore and mid leg orange, hind leg brownish, except coxa orange and a medium inner and outer region whitish in <italic><tp:taxon-name><tp:taxon-name-part taxon-name-part-type="genus" reg="Polysphincta">P.</tp:taxon-name-part><tp:taxon-name-part taxon-name-part-type="species" reg="bonita">bonita</tp:taxon-name-part></tp:taxon-name></italic> sp. nov.).</p></tp:treatment-sec><tp:treatment-sec><!--Section generated to contain objects referenced in tp:taxon-treatment.--><fig id="F11" position="float" orientation="portrait"><object-id xmlns:xlink="http://www.w3.org/1999/xlink" content-type="doi" xlink:type="simple">10.3897/zookeys.1041.65407.figure11</object-id><object-id xmlns:xlink="http://www.w3.org/1999/xlink" content-type="zenodo_dep_id" xlink:type="simple">4915696</object-id><object-id xmlns:xlink="http://www.w3.org/1999/xlink" content-type="arpha" xlink:type="simple">40370BCD-55C1-55A6-BCA9-6CBF7AABC284</object-id><label>Figure 11.</label><caption><p>Distribution of <italic><tp:taxon-name><tp:taxon-name-part taxon-name-part-type="genus" reg="Polysphincta">Polysphincta</tp:taxon-name-part><tp:taxon-name-part taxon-name-part-type="species" reg="dizardi">dizardi</tp:taxon-name-part></tp:taxon-name></italic> group in the Neotropical Region.</p></caption><graphic xmlns:xlink="http://www.w3.org/1999/xlink" xlink:href="zookeys-1041-137_article-65407__-g011.jpg" position="float" orientation="portrait" xlink:type="simple" id="oo_550752.jpg"><uri content-type="original_file" xlink:type="simple">https://binary.pensoft.net/fig/550752</uri></graphic></fig></tp:treatment-sec></tp:taxon-treatment>
