# Supplementary material for: A review of the spider-attacking Polysphinctadizardi species-group (Hymenoptera, Ichneumonidae, Pimplinae), with descriptions of seven new species from South America
Source: Zookeys. 2021 Jun 1;1041:137–65. doi: 10.3897/zookeys.1041.65407 (PMC9848900; doi:10.3897/zookeys.1041.65407)
Supplement: XML Treatment for Polysphincta pichincha [file zookeys.1041.65407-treatment7.xml]

<!DOCTYPE tp:taxon-treatment
  PUBLIC "-//TaxonX//DTD Taxonomic Treatment Publishing DTD v0 20100105//EN" "tax-treatment-NSO.dtd">
<tp:taxon-treatment xmlns:tp="http://www.plazi.org/taxpub"><tp:treatment-meta><kwd-group><label>Taxon classification</label><kwd>
                <named-content content-type="kingdom">Animalia</named-content>
              </kwd><kwd>
                <named-content content-type="order">Hymenoptera</named-content>
              </kwd><kwd>
                <named-content content-type="family">Ichneumonidae</named-content>
              </kwd></kwd-group><mixed-citation publication-type="journal"><person-group><name><surname>Pádua</surname><given-names>Diego G.</given-names></name><name><surname>Sääksjärvi</surname><given-names>Ilari E.</given-names></name><name><surname>Spasojevic</surname><given-names>Tamara</given-names></name><name><surname>Kaunisto</surname><given-names>Kari M.</given-names></name><name><surname>Monteiro</surname><given-names>Ricardo F.</given-names></name><name><surname>Oliveira</surname><given-names>Marcio L.</given-names></name></person-group><article-title>A review of the spider-attacking <italic><tp:taxon-name><tp:taxon-name-part taxon-name-part-type="genus" reg="Polysphincta">Polysphincta</tp:taxon-name-part><tp:taxon-name-part taxon-name-part-type="species" reg="dizardi">dizardi</tp:taxon-name-part></tp:taxon-name></italic> species-group (<tp:taxon-name><tp:taxon-name-part taxon-name-part-type="order">Hymenoptera</tp:taxon-name-part></tp:taxon-name>, <tp:taxon-name><tp:taxon-name-part taxon-name-part-type="family">Ichneumonidae</tp:taxon-name-part></tp:taxon-name>, <tp:taxon-name><tp:taxon-name-part taxon-name-part-type="subfamily">Pimplinae</tp:taxon-name-part></tp:taxon-name>), with descriptions of seven new species from South America</article-title><source>Zookeys</source><day>01</day><month>06</month><year>2021</year><volume>1041</volume><fpage>137</fpage><lpage>165</lpage><pub-id pub-id-type="doi">10.3897/zookeys.1041.65407</pub-id></mixed-citation></tp:treatment-meta><tp:nomenclature><tp:taxon-name>
              <object-id xmlns:xlink="http://www.w3.org/1999/xlink" content-type="arpha" xlink:type="simple">20A9114E-2566-5EAD-AA99-94C16FF6E0AF</object-id>
              <tp:taxon-name-part taxon-name-part-type="genus" reg="Polysphincta">Polysphincta</tp:taxon-name-part>
              <tp:taxon-name-part taxon-name-part-type="species" reg="pichincha">pichincha</tp:taxon-name-part>
              <object-id xmlns:xlink="http://www.w3.org/1999/xlink" content-type="zoobank" xlink:type="simple">http://zoobank.org/30D68683-592D-44E2-90EA-7E801DDAE203</object-id>
            </tp:taxon-name><tp:taxon-authority>Pádua, Sääksjärvi &amp; Spasojevic</tp:taxon-authority><tp:taxon-status xmlns:xlink="http://www.w3.org/1999/xlink" xlink:type="simple">sp. nov.</tp:taxon-status><xref ref-type="fig" rid="F7">Fig. 7A–E</xref></tp:nomenclature><tp:treatment-sec sec-type="diagnosis" id="SECID0EFOBG"><title>Diagnosis.</title><p><italic><tp:taxon-name><tp:taxon-name-part taxon-name-part-type="genus" reg="Polysphincta">Polysphincta</tp:taxon-name-part><tp:taxon-name-part taxon-name-part-type="species" reg="pichincha">pichincha</tp:taxon-name-part></tp:taxon-name></italic> sp. nov. can be distinguished from other species of the <italic><tp:taxon-name><tp:taxon-name-part taxon-name-part-type="genus" reg="Polysphincta">P.</tp:taxon-name-part><tp:taxon-name-part taxon-name-part-type="species" reg="dizardi">dizardi</tp:taxon-name-part></tp:taxon-name></italic> species-group by the combination of the following characters: (1) epomia absent (Fig. <xref ref-type="fig" rid="F7">7B</xref>); (2) malar space 0.4 times as long as proximal mandibular width (Fig. <xref ref-type="fig" rid="F7">7B</xref>); (3) fore wing vein 1<italic>cu-a</italic> more or less interstitial relative to <italic>M&amp;RS</italic> (Fig. <xref ref-type="fig" rid="F7">7A</xref>); (4) mesosoma entirely orange (Fig. <xref ref-type="fig" rid="F7">7A</xref>); (5) wings yellowish hyaline (Fig. <xref ref-type="fig" rid="F7">7A</xref>); (6) hind leg orange with trochanter, apex distal and proximal of femur, tibia, except longitudinal spot pale in subdistal region of inner and outer margin and tarsus brownish (Fig. <xref ref-type="fig" rid="F7">7A</xref>); (7) metasoma orange, with posterior margins of tergites II–IV narrowly black, tergites V+ black (Fig. <xref ref-type="fig" rid="F7">7A, C</xref>); (8) ovipositor slender, 1.2 times as long as hind tibia.</p><fig id="F7" position="float" orientation="portrait"><object-id xmlns:xlink="http://www.w3.org/1999/xlink" content-type="doi" xlink:type="simple">10.3897/zookeys.1041.65407.figure7</object-id><object-id xmlns:xlink="http://www.w3.org/1999/xlink" content-type="zenodo_dep_id" xlink:type="simple">4915712</object-id><object-id xmlns:xlink="http://www.w3.org/1999/xlink" content-type="arpha" xlink:type="simple">B3B04358-6C11-55DF-B1D7-868E65B674A6</object-id><label>Figure 7.</label><caption><p><italic><tp:taxon-name><tp:taxon-name-part taxon-name-part-type="genus" reg="Polysphincta">Polysphincta</tp:taxon-name-part><tp:taxon-name-part taxon-name-part-type="species" reg="pichincha">pichincha</tp:taxon-name-part></tp:taxon-name></italic> sp. nov., ♀, holotype <bold>A</bold> habitus, lateral view <bold>B</bold> head and pronotum, lateral view <bold>C</bold> habitus, dorsal view <bold>D</bold> face, anterior view <bold>E</bold> head and shelf-like projection, dorsal view.</p></caption><graphic xmlns:xlink="http://www.w3.org/1999/xlink" xlink:href="zookeys-1041-137_article-65407__-g007.jpg" position="float" orientation="portrait" xlink:type="simple" id="oo_550748.jpg"><uri content-type="original_file" xlink:type="simple">https://binary.pensoft.net/fig/550748</uri></graphic></fig></tp:treatment-sec><tp:treatment-sec sec-type="description" id="SECID0EDRBG"><title>Description.</title><p><bold>Female.</bold> Body [13.5] mm. <bold><italic>Head</italic>.</bold> Clypeus weakly convex, posterior margin thin and flat centrally; malar space [0.4] times as long as proximal mandibular width; lower face about [1.0] times as broad as high, weakly convex centrally, polished, with fine sparse setiferous punctures; head in dorsal view with margin of gena flat behind eyes, and its margin about [0.5] times length of eye; ocelli moderately large, lateral ones separated from compound eyes by [0.85] times their own maximum diameter. <bold><italic>Mesosoma</italic>.</bold> Pronotum without epomia; shelf-like projection, in dorsal view, more or less bilobed, broader than long, and, in lateral view, slender and with anterolateral corners weakly decurved; mesoscutum slender, in dorsal view, smooth and polished, with notauli weakly impressed anteriorly; scutellum convex, not laterally carinate; mesopleuron highly polished, virtually impunctate; epicnemial carina reaching almost level of lower corner of pronotum; epicnemium with vestigial vertical carina near lower corner of pronotum; metapleuron convex, smooth and polished, with few sparse, fine bristles evenly spaced, without discernible submetapleural carina. Propodeum mediodorsally smooth and polished, with longitudinal carinae present only posteriorly and laterally with scattered fine bristles. Fore wing length [10.0] mm; 1<italic>cu-a</italic> more or less interstitial relative to <italic>M&amp;RS</italic>; base of 1<italic>m-cu&amp;M</italic> separated from <italic>CU</italic> by more than length of 2<italic>cu-a</italic>; hind wing with distal abscissa of <italic>CU</italic> present and complete; first abscissa of <italic>RS</italic> subequal to <italic>rs-m</italic>. Tarsal claw with proximal lobe quadrangular, with claw apex slightly overtaking the distal margin of lobe. <bold><italic>Metasoma</italic>.</bold> Tergite I about [1.8] times as long as posteriorly broad, dorsally with lateromedian longitudinal carinae only discernible at extreme anterior part; sternite I with weak swelling near hind rim, and with weak median longitudinal ridge anteriorly; tergite II about [1.6] times as long as posteriorly broad, highly polished, at most with only fine setiferous punctures laterally; tergite III [1.4] times as long as posteriorly broad, highly polished, at most with only fine setiferous punctures laterally; subgenital plate subquadrate. Ovipositor slightly slender, about [1.2] times as long as hind tibia [without apex].</p></tp:treatment-sec><tp:treatment-sec sec-type="Color" id="SECID0EHSBG"><title>Color.</title><p>Head black, except posterior margin of clypeus whitish; antennae brown; mouthparts pale, except apex of mandible brownish. Mesosoma orange. Metasoma orange, with posterior margins of tergites II–IV narrowly black, tergites V+ black. Legs orange, the mid leg with tarsus brownish, hind leg with trochanter, apex distal and proximal of femur, tibia, except longitudinal spot pale in subdistal region of inner and outer margin and tarsus brownish. Wings yellowish hyaline, pterostigma yellow.</p><p><bold>Male.</bold> Unknown.</p></tp:treatment-sec><tp:treatment-sec sec-type="type material" id="SECID0EQSBG"><title>Type material.</title><p><bold><italic>Holotype</italic></bold> ♀. Ecuador, Pichincha, Nambillo Valley near Mindo, 1450 m, 26.VI.1987 (M. Cooper leg.), #2005-152, <named-content xmlns:xlink="http://www.w3.org/1999/xlink" content-type="dwc:institutional_code" xlink:title="The Natural History Museum, London, United Kingdom" xlink:href="http://grbio.org/institution/natural-history-museum-london" xlink:type="simple">BMNH</named-content>.</p></tp:treatment-sec><tp:treatment-sec sec-type="distribution" id="SECID0EATBG"><title>Distribution.</title><p>Ecuador (Fig. <xref ref-type="fig" rid="F11">11</xref>).</p></tp:treatment-sec><tp:treatment-sec sec-type="Biological note" id="SECID0EKTBG"><title>Biological note.</title><p>Host unknown.</p></tp:treatment-sec><tp:treatment-sec sec-type="etymology" id="SECID0EPTBG"><title>Etymology.</title><p>The specific name (in apposition) refers to type locality of this species, Pichincha province, Ecuador.</p></tp:treatment-sec><tp:treatment-sec sec-type="remarks" id="SECID0EUTBG"><title>Remarks.</title><p><italic><tp:taxon-name><tp:taxon-name-part taxon-name-part-type="genus" reg="Polysphincta">Polysphincta</tp:taxon-name-part><tp:taxon-name-part taxon-name-part-type="species" reg="pichincha">pichincha</tp:taxon-name-part></tp:taxon-name></italic> sp. nov. closely resembles <italic><tp:taxon-name><tp:taxon-name-part taxon-name-part-type="genus" reg="Acrotaphus">A.</tp:taxon-name-part><tp:taxon-name-part taxon-name-part-type="species" reg="sinearanea">sinearanea</tp:taxon-name-part></tp:taxon-name></italic> Pádua, 2018 and <italic><tp:taxon-name><tp:taxon-name-part taxon-name-part-type="genus" reg="Polysphincta">P.</tp:taxon-name-part><tp:taxon-name-part taxon-name-part-type="species" reg="inca">inca</tp:taxon-name-part></tp:taxon-name></italic> sp. nov. mainly by coloration with body orange and the last tergites black. It differs from <italic><tp:taxon-name><tp:taxon-name-part taxon-name-part-type="genus" reg="Polysphincta">P.</tp:taxon-name-part><tp:taxon-name-part taxon-name-part-type="species" reg="sinearanea">sinearanea</tp:taxon-name-part></tp:taxon-name></italic> by having epomia absent (present in <italic><tp:taxon-name><tp:taxon-name-part taxon-name-part-type="genus" reg="Polysphincta">P.</tp:taxon-name-part><tp:taxon-name-part taxon-name-part-type="species" reg="sinearanea">sinearanea</tp:taxon-name-part></tp:taxon-name></italic>), and from <italic><tp:taxon-name><tp:taxon-name-part taxon-name-part-type="genus" reg="Polysphincta">P.</tp:taxon-name-part><tp:taxon-name-part taxon-name-part-type="species" reg="inca">inca</tp:taxon-name-part></tp:taxon-name></italic> sp. nov. by having malar space 0.4 times as long as proximal mandibular width (malar space &gt;0.6 times as long as proximal mandibular width in <italic><tp:taxon-name><tp:taxon-name-part taxon-name-part-type="genus" reg="Polysphincta">P.</tp:taxon-name-part><tp:taxon-name-part taxon-name-part-type="species" reg="inca">inca</tp:taxon-name-part></tp:taxon-name></italic> sp. nov.).</p></tp:treatment-sec><tp:treatment-sec><!--Section generated to contain objects referenced in tp:taxon-treatment.--><fig id="F11" position="float" orientation="portrait"><object-id xmlns:xlink="http://www.w3.org/1999/xlink" content-type="doi" xlink:type="simple">10.3897/zookeys.1041.65407.figure11</object-id><object-id xmlns:xlink="http://www.w3.org/1999/xlink" content-type="zenodo_dep_id" xlink:type="simple">4915696</object-id><object-id xmlns:xlink="http://www.w3.org/1999/xlink" content-type="arpha" xlink:type="simple">40370BCD-55C1-55A6-BCA9-6CBF7AABC284</object-id><label>Figure 11.</label><caption><p>Distribution of <italic><tp:taxon-name><tp:taxon-name-part taxon-name-part-type="genus" reg="Polysphincta">Polysphincta</tp:taxon-name-part><tp:taxon-name-part taxon-name-part-type="species" reg="dizardi">dizardi</tp:taxon-name-part></tp:taxon-name></italic> group in the Neotropical Region.</p></caption><graphic xmlns:xlink="http://www.w3.org/1999/xlink" xlink:href="zookeys-1041-137_article-65407__-g011.jpg" position="float" orientation="portrait" xlink:type="simple" id="oo_550752.jpg"><uri content-type="original_file" xlink:type="simple">https://binary.pensoft.net/fig/550752</uri></graphic></fig></tp:treatment-sec></tp:taxon-treatment>
