# Supplementary material for: A review of the spider-attacking Polysphinctadizardi species-group (Hymenoptera, Ichneumonidae, Pimplinae), with descriptions of seven new species from South America
Source: Zookeys. 2021 Jun 1;1041:137–65. doi: 10.3897/zookeys.1041.65407 (PMC9848900; doi:10.3897/zookeys.1041.65407)
Supplement: XML Treatment for Polysphincta shabui [file zookeys.1041.65407-treatment8.xml]

<!DOCTYPE tp:taxon-treatment
  PUBLIC "-//TaxonX//DTD Taxonomic Treatment Publishing DTD v0 20100105//EN" "tax-treatment-NSO.dtd">
<tp:taxon-treatment xmlns:tp="http://www.plazi.org/taxpub"><tp:treatment-meta><kwd-group><label>Taxon classification</label><kwd>
                <named-content content-type="kingdom">Animalia</named-content>
              </kwd><kwd>
                <named-content content-type="order">Hymenoptera</named-content>
              </kwd><kwd>
                <named-content content-type="family">Ichneumonidae</named-content>
              </kwd></kwd-group><mixed-citation publication-type="journal"><person-group><name><surname>Pádua</surname><given-names>Diego G.</given-names></name><name><surname>Sääksjärvi</surname><given-names>Ilari E.</given-names></name><name><surname>Spasojevic</surname><given-names>Tamara</given-names></name><name><surname>Kaunisto</surname><given-names>Kari M.</given-names></name><name><surname>Monteiro</surname><given-names>Ricardo F.</given-names></name><name><surname>Oliveira</surname><given-names>Marcio L.</given-names></name></person-group><article-title>A review of the spider-attacking <italic><tp:taxon-name><tp:taxon-name-part taxon-name-part-type="genus" reg="Polysphincta">Polysphincta</tp:taxon-name-part><tp:taxon-name-part taxon-name-part-type="species" reg="dizardi">dizardi</tp:taxon-name-part></tp:taxon-name></italic> species-group (<tp:taxon-name><tp:taxon-name-part taxon-name-part-type="order">Hymenoptera</tp:taxon-name-part></tp:taxon-name>, <tp:taxon-name><tp:taxon-name-part taxon-name-part-type="family">Ichneumonidae</tp:taxon-name-part></tp:taxon-name>, <tp:taxon-name><tp:taxon-name-part taxon-name-part-type="subfamily">Pimplinae</tp:taxon-name-part></tp:taxon-name>), with descriptions of seven new species from South America</article-title><source>Zookeys</source><day>01</day><month>06</month><year>2021</year><volume>1041</volume><fpage>137</fpage><lpage>165</lpage><pub-id pub-id-type="doi">10.3897/zookeys.1041.65407</pub-id></mixed-citation></tp:treatment-meta><tp:nomenclature><tp:taxon-name>
              <object-id xmlns:xlink="http://www.w3.org/1999/xlink" content-type="arpha" xlink:type="simple">CA80AE9E-A002-5252-A7CB-2D57690611BB</object-id>
              <tp:taxon-name-part taxon-name-part-type="genus" reg="Polysphincta">Polysphincta</tp:taxon-name-part>
              <tp:taxon-name-part taxon-name-part-type="species" reg="shabui">shabui</tp:taxon-name-part>
            </tp:taxon-name><tp:taxon-authority>Gauld, 1991</tp:taxon-authority><xref ref-type="fig" rid="F8">Fig. 8A–F</xref><tp:nomenclature-citation-list><tp:nomenclature-citation><tp:taxon-name>
                  <tp:taxon-name-part taxon-name-part-type="genus" reg="Polysphincta">Polysphincta</tp:taxon-name-part>
                  <tp:taxon-name-part taxon-name-part-type="species" reg="shabui">shabui</tp:taxon-name-part>
                </tp:taxon-name><comment>Gauld, 1991: 314. Holotype ♀, Costa Rica (MNCR).</comment></tp:nomenclature-citation></tp:nomenclature-citation-list></tp:nomenclature><tp:treatment-sec sec-type="diagnosis" id="SECID0E3XBG"><title>Diagnosis.</title><p><italic><tp:taxon-name><tp:taxon-name-part taxon-name-part-type="genus" reg="Polysphincta">Polysphincta</tp:taxon-name-part><tp:taxon-name-part taxon-name-part-type="species" reg="shabui">shabui</tp:taxon-name-part></tp:taxon-name></italic> can be distinguished from other species of the <italic><tp:taxon-name><tp:taxon-name-part taxon-name-part-type="genus" reg="Polysphincta">P.</tp:taxon-name-part><tp:taxon-name-part taxon-name-part-type="species" reg="dizardi">dizardi</tp:taxon-name-part></tp:taxon-name></italic> species-group by the combination of the following characteristics: (1) epomia absent (Fig. <xref ref-type="fig" rid="F8">8B</xref>); (2) malar space 0.6 times as long as proximal mandibular width (Fig. <xref ref-type="fig" rid="F8">8B</xref>); (3) fore wing vein 1<italic>cu-a</italic> more or less interstitial relative to <italic>M&amp;RS</italic> (Fig. <xref ref-type="fig" rid="F8">8A</xref>); (4) mesosoma entirely reddish brown (Fig. <xref ref-type="fig" rid="F8">8A</xref>); (5) wings hyaline (Fig. <xref ref-type="fig" rid="F8">8A</xref>); (6) hind leg orange with femur, tibia and tarsus darkish brown (or femur reddish orange) (Fig. <xref ref-type="fig" rid="F8">8A</xref>); (7) metasoma entirely darkish brown or darkish brown with tergites I–III reddish orange with posterior margins narrowly black (Fig. <xref ref-type="fig" rid="F8">8A, C</xref>); (8) ovipositor slender, 1.2–1.4 times as long as hind tibia.</p><fig id="F8" position="float" orientation="portrait"><object-id xmlns:xlink="http://www.w3.org/1999/xlink" content-type="doi" xlink:type="simple">10.3897/zookeys.1041.65407.figure8</object-id><object-id xmlns:xlink="http://www.w3.org/1999/xlink" content-type="zenodo_dep_id" xlink:type="simple">4915714</object-id><object-id xmlns:xlink="http://www.w3.org/1999/xlink" content-type="arpha" xlink:type="simple">63F0C551-1A6D-5FEC-9D52-E01D7F1A85F5</object-id><label>Figure 8.</label><caption><p><italic><tp:taxon-name><tp:taxon-name-part taxon-name-part-type="genus" reg="Polysphincta">Polysphincta</tp:taxon-name-part><tp:taxon-name-part taxon-name-part-type="species" reg="shabui">shabui</tp:taxon-name-part></tp:taxon-name></italic> Gauld, 1991, ♀, paratype <bold>A</bold> habitus, lateral view <bold>B</bold> head and pronotum, lateral view <bold>C</bold> habitus, dorsal view <bold>D</bold> face, anterior view <bold>E</bold> head, dorsal view <bold>F</bold> shelf-like projection, dorsal view.</p></caption><graphic xmlns:xlink="http://www.w3.org/1999/xlink" xlink:href="zookeys-1041-137_article-65407__-g008.jpg" position="float" orientation="portrait" xlink:type="simple" id="oo_550749.jpg"><uri content-type="original_file" xlink:type="simple">https://binary.pensoft.net/fig/550749</uri></graphic></fig></tp:treatment-sec><tp:treatment-sec sec-type="comments" id="SECID0E31BG"><title>Comments.</title><p>Additional characters to the original description (♀) are as follows: body about [10.5–11.0] 10.5–14.0; head in dorsal view with margin of the gena flat behind the eyes, and its margin [0.5] 0.5–0.6 times length of eye; shelf-like projection, in dorsal view, developed anterolaterally in apex, the apex bilobed, and in lateral view, with anterolateral part in apex rounded and weakly decurved; mesoscutum robust, in dorsal view; tarsal claw with proximal lobe quadrangular, with claw apex slightly overtaking the distal margin of lobe.</p></tp:treatment-sec><tp:treatment-sec sec-type="distribution" id="SECID0EB2BG"><title>Distribution.</title><p>Costa Rica and Brazil (Fig. <xref ref-type="fig" rid="F12">12</xref>).</p></tp:treatment-sec><tp:treatment-sec sec-type="notes" id="SECID0EL2BG"><title>Biological notes.</title><p>Host unknown.</p></tp:treatment-sec><tp:treatment-sec sec-type="material" id="SECID0EQ2BG"><title>Materials examined.</title><p><bold><italic>Paratypes</italic>:</bold> Costa Rica, Limón Pv., 16 km, W. Guápiles, 400 m, V.1989 (without collector), 1♀, <named-content xmlns:xlink="http://www.w3.org/1999/xlink" content-type="dwc:institutional_code" xlink:title="The Natural History Museum, London, United Kingdom" xlink:href="http://grbio.org/institution/natural-history-museum-london" xlink:type="simple">BMNH</named-content>; idem, but Heredia Pv., Braulio Carrillo, 9.5 km, E. of El Tunel, 1000 m, X–XI.1989, 1♀, <named-content xmlns:xlink="http://www.w3.org/1999/xlink" content-type="dwc:institutional_code" xlink:title="The Natural History Museum, London, United Kingdom" xlink:href="http://grbio.org/institution/natural-history-museum-london" xlink:type="simple">BMNH</named-content>. <bold>Costa Rica</bold>: Cartago Pv., Cachí, 1200 m, II.1996 (Chaves leg.), 1♀, <named-content xmlns:xlink="http://www.w3.org/1999/xlink" content-type="dwc:institutional_code" xlink:title="The Natural History Museum, London, United Kingdom" xlink:href="http://grbio.org/institution/natural-history-museum-london" xlink:type="simple">BMNH</named-content>; Ptas Pv., San Vito, Las Alturas, 1500 m, V.1992 (K. Gaston leg.), 1♀, <named-content xmlns:xlink="http://www.w3.org/1999/xlink" content-type="dwc:institutional_code" xlink:title="The Natural History Museum, London, United Kingdom" xlink:href="http://grbio.org/institution/natural-history-museum-london" xlink:type="simple">BMNH</named-content>.</p></tp:treatment-sec><tp:treatment-sec><!--Section generated to contain objects referenced in tp:taxon-treatment.--><fig id="F12" position="float" orientation="portrait"><object-id xmlns:xlink="http://www.w3.org/1999/xlink" content-type="doi" xlink:type="simple">10.3897/zookeys.1041.65407.figure12</object-id><object-id xmlns:xlink="http://www.w3.org/1999/xlink" content-type="zenodo_dep_id" xlink:type="simple">4915698</object-id><object-id xmlns:xlink="http://www.w3.org/1999/xlink" content-type="arpha" xlink:type="simple">2B0261D0-DD92-5C58-B11E-4DD1BD3566B0</object-id><label>Figure 12.</label><caption><p>Distribution of <italic><tp:taxon-name><tp:taxon-name-part taxon-name-part-type="genus" reg="Polysphincta">Polysphincta</tp:taxon-name-part><tp:taxon-name-part taxon-name-part-type="species" reg="dizardi">dizardi</tp:taxon-name-part></tp:taxon-name></italic> group in the Neotropical Region.</p></caption><graphic xmlns:xlink="http://www.w3.org/1999/xlink" xlink:href="zookeys-1041-137_article-65407__-g012.jpg" position="float" orientation="portrait" xlink:type="simple" id="oo_550753.jpg"><uri content-type="original_file" xlink:type="simple">https://binary.pensoft.net/fig/550753</uri></graphic></fig></tp:treatment-sec></tp:taxon-treatment>
