# Supplementary material for: A review of the spider-attacking Polysphinctadizardi species-group (Hymenoptera, Ichneumonidae, Pimplinae), with descriptions of seven new species from South America
Source: Zookeys. 2021 Jun 1;1041:137–65. doi: 10.3897/zookeys.1041.65407 (PMC9848900; doi:10.3897/zookeys.1041.65407)
Supplement: XML Treatment for Polysphincta sinearanea [file zookeys.1041.65407-treatment9.xml]

<!DOCTYPE tp:taxon-treatment
  PUBLIC "-//TaxonX//DTD Taxonomic Treatment Publishing DTD v0 20100105//EN" "tax-treatment-NSO.dtd">
<tp:taxon-treatment xmlns:tp="http://www.plazi.org/taxpub"><tp:treatment-meta><kwd-group><label>Taxon classification</label><kwd>
                <named-content content-type="kingdom">Animalia</named-content>
              </kwd><kwd>
                <named-content content-type="order">Hymenoptera</named-content>
              </kwd><kwd>
                <named-content content-type="family">Ichneumonidae</named-content>
              </kwd></kwd-group><mixed-citation publication-type="journal"><person-group><name><surname>Pádua</surname><given-names>Diego G.</given-names></name><name><surname>Sääksjärvi</surname><given-names>Ilari E.</given-names></name><name><surname>Spasojevic</surname><given-names>Tamara</given-names></name><name><surname>Kaunisto</surname><given-names>Kari M.</given-names></name><name><surname>Monteiro</surname><given-names>Ricardo F.</given-names></name><name><surname>Oliveira</surname><given-names>Marcio L.</given-names></name></person-group><article-title>A review of the spider-attacking <italic><tp:taxon-name><tp:taxon-name-part taxon-name-part-type="genus" reg="Polysphincta">Polysphincta</tp:taxon-name-part><tp:taxon-name-part taxon-name-part-type="species" reg="dizardi">dizardi</tp:taxon-name-part></tp:taxon-name></italic> species-group (<tp:taxon-name><tp:taxon-name-part taxon-name-part-type="order">Hymenoptera</tp:taxon-name-part></tp:taxon-name>, <tp:taxon-name><tp:taxon-name-part taxon-name-part-type="family">Ichneumonidae</tp:taxon-name-part></tp:taxon-name>, <tp:taxon-name><tp:taxon-name-part taxon-name-part-type="subfamily">Pimplinae</tp:taxon-name-part></tp:taxon-name>), with descriptions of seven new species from South America</article-title><source>Zookeys</source><day>01</day><month>06</month><year>2021</year><volume>1041</volume><fpage>137</fpage><lpage>165</lpage><pub-id pub-id-type="doi">10.3897/zookeys.1041.65407</pub-id></mixed-citation></tp:treatment-meta><tp:nomenclature><tp:taxon-name>
              <object-id xmlns:xlink="http://www.w3.org/1999/xlink" content-type="arpha" xlink:type="simple">750DFA77-C7F5-5D72-8023-105CE10B4DAC</object-id>
              <tp:taxon-name-part taxon-name-part-type="genus" reg="Polysphincta">Polysphincta</tp:taxon-name-part>
              <tp:taxon-name-part taxon-name-part-type="species" reg="sinearanea">sinearanea</tp:taxon-name-part>
            </tp:taxon-name><tp:taxon-authority>Pádua, 2018</tp:taxon-authority><xref ref-type="fig" rid="F9">Fig. 9A–E</xref><tp:nomenclature-citation-list><tp:nomenclature-citation><tp:taxon-name>
                  <tp:taxon-name-part taxon-name-part-type="genus" reg="Polysphincta">Polysphincta</tp:taxon-name-part>
                  <tp:taxon-name-part taxon-name-part-type="species" reg="sinearanea">sinearanea</tp:taxon-name-part>
                </tp:taxon-name><comment>Pádua, 2018 <italic>in</italic><xref ref-type="bibr" rid="B6">Kloss et al. 2018</xref>: 102. Holotype ♀, Brazil (<named-content xmlns:xlink="http://www.w3.org/1999/xlink" content-type="dwc:institutional_code" xlink:title="Invertebrate Collection of the Instituto Nacional de Pesquisas da Amazônia, Manaus, Amazonas, Brazil" xlink:href="http://grbio.org/institution/instituto-nacional-de-pesquisas-da-amazonia" xlink:type="simple">INPA</named-content>).</comment></tp:nomenclature-citation></tp:nomenclature-citation-list></tp:nomenclature><tp:treatment-sec sec-type="diagnosis" id="SECID0ET5BG"><title>Diagnosis.</title><p><italic><tp:taxon-name><tp:taxon-name-part taxon-name-part-type="genus" reg="Polysphincta">Polysphincta</tp:taxon-name-part><tp:taxon-name-part taxon-name-part-type="species" reg="sinearanea">sinearanea</tp:taxon-name-part></tp:taxon-name></italic> can be distinguished from other species of the <italic><tp:taxon-name><tp:taxon-name-part taxon-name-part-type="genus" reg="Polysphincta">P.</tp:taxon-name-part><tp:taxon-name-part taxon-name-part-type="species" reg="dizardi">dizardi</tp:taxon-name-part></tp:taxon-name></italic> species-group by the combination of the following characters: (1) epomia present, about 0.9 times length of proximal mandibular width (Fig. <xref ref-type="fig" rid="F9">9B</xref>); (2) malar space 0.5–0.6 times as long as proximal mandibular width (Fig. <xref ref-type="fig" rid="F9">9B</xref>); (3) fore wing vein 1<italic>cu-a</italic> more or less interstitial relative to <italic>M&amp;RS</italic> (Fig. <xref ref-type="fig" rid="F9">9A</xref>); (4) mesosoma entirely orange (Fig. <xref ref-type="fig" rid="F9">9A</xref>); (5) fore wing very slightly yellowish hyaline (Fig. <xref ref-type="fig" rid="F9">9A</xref>); (6) hind leg orange with femur, tibia and tarsus brownish (Fig. <xref ref-type="fig" rid="F9">9A</xref>); (7) metasoma orange, with posterior margins of tergites II–IV narrowly black, posterior half of tergite V black, and tergites VI+ black (Fig. <xref ref-type="fig" rid="F9">9A, C</xref>); (8) ovipositor robust, 1.5 times as long as hind tibia.</p><fig id="F9" position="float" orientation="portrait"><object-id xmlns:xlink="http://www.w3.org/1999/xlink" content-type="doi" xlink:type="simple">10.3897/zookeys.1041.65407.figure9</object-id><object-id xmlns:xlink="http://www.w3.org/1999/xlink" content-type="zenodo_dep_id" xlink:type="simple">4915716</object-id><object-id xmlns:xlink="http://www.w3.org/1999/xlink" content-type="arpha" xlink:type="simple">6CE57AAE-98BD-5477-8963-503633423E58</object-id><label>Figure 9.</label><caption><p><italic><tp:taxon-name><tp:taxon-name-part taxon-name-part-type="genus" reg="Polysphincta">Polysphincta</tp:taxon-name-part><tp:taxon-name-part taxon-name-part-type="species" reg="sinearanea">sinearanea</tp:taxon-name-part></tp:taxon-name></italic> Pádua, 2018, ♀, paratype <bold>A</bold> habitus, lateral view <bold>B</bold> head and pronotum, lateral view <bold>C</bold> habitus, dorsal view <bold>D</bold> face, anterior view <bold>E</bold> head and shelf-like projection, dorsal view.</p></caption><graphic xmlns:xlink="http://www.w3.org/1999/xlink" xlink:href="zookeys-1041-137_article-65407__-g009.jpg" position="float" orientation="portrait" xlink:type="simple" id="oo_550750.jpg"><uri content-type="original_file" xlink:type="simple">https://binary.pensoft.net/fig/550750</uri></graphic></fig></tp:treatment-sec><tp:treatment-sec sec-type="comments" id="SECID0ESBAI"><title>Comments.</title><p>Additional characters to the original description (♀) are as follows: head in dorsal view with margin of the gena flat behind the eyes, and its margin [0.7] times length of eye; shelf-like projection, in dorsal view, weakly developed in the anterolateral part of apex, the apex more or less straight, not bilobed, and in lateral view, with anterolateral part in apex more or less rounded and not decurved; mesoscutum robust, in dorsal view; tarsal claw with proximal lobe quadrangular, with claw apex slightly overtaking the distal margin of lobe; ovipositor robust.</p></tp:treatment-sec><tp:treatment-sec sec-type="distribution" id="SECID0EXBAI"><title>Distribution.</title><p>Brazil (Fig. <xref ref-type="fig" rid="F12">12</xref>).</p></tp:treatment-sec><tp:treatment-sec sec-type="notes" id="SECID0EBCAI"><title>Biological notes.</title><p>Parasitoid of the spider species <italic><tp:taxon-name><tp:taxon-name-part taxon-name-part-type="genus" reg="Metazygia">Metazygia</tp:taxon-name-part><tp:taxon-name-part taxon-name-part-type="species" reg="laticeps">laticeps</tp:taxon-name-part></tp:taxon-name></italic> (O. Pickard-Cambridge, 1889) (<xref ref-type="bibr" rid="B6">Kloss et al. 2018</xref>).</p></tp:treatment-sec><tp:treatment-sec sec-type="material" id="SECID0EWCAI"><title>Materials examined.</title><p><bold><italic>Holotype</italic>:</bold> Brazil, Espírito Santo, Cariacica, Res. [= Reserva] Biológica de Duas Bocas, 26.I.2017, parasitizing <italic><tp:taxon-name><tp:taxon-name-part taxon-name-part-type="genus" reg="Metazygia">M.</tp:taxon-name-part><tp:taxon-name-part taxon-name-part-type="species" reg="laticeps">laticeps</tp:taxon-name-part></tp:taxon-name></italic> (T.G. Kloss leg.), <named-content xmlns:xlink="http://www.w3.org/1999/xlink" content-type="dwc:institutional_code" xlink:title="Invertebrate Collection of the Instituto Nacional de Pesquisas da Amazônia, Manaus, Amazonas, Brazil" xlink:href="http://grbio.org/institution/instituto-nacional-de-pesquisas-da-amazonia" xlink:type="simple">INPA</named-content>. <bold><italic>Paratypes</italic></bold>: same data of holotype, 1♀ and 2♂♂ (one with the last metasomal segments extracted), <named-content xmlns:xlink="http://www.w3.org/1999/xlink" content-type="dwc:institutional_code" xlink:title="Invertebrate Collection of the Instituto Nacional de Pesquisas da Amazônia, Manaus, Amazonas, Brazil" xlink:href="http://grbio.org/institution/instituto-nacional-de-pesquisas-da-amazonia" xlink:type="simple">INPA</named-content>; Minas Gerais, Viçosa, Mata do Prof. Chaves (Silvestre), V.2017, parasitizing <italic><tp:taxon-name><tp:taxon-name-part taxon-name-part-type="genus" reg="Metazygia">M.</tp:taxon-name-part><tp:taxon-name-part taxon-name-part-type="species" reg="laticeps">laticeps</tp:taxon-name-part></tp:taxon-name></italic> (T.G. Kloss leg.), 1♀ and 1♂, <named-content xmlns:xlink="http://www.w3.org/1999/xlink" content-type="dwc:institutional_code" xlink:title="Invertebrate Collection of the Instituto Nacional de Pesquisas da Amazônia, Manaus, Amazonas, Brazil" xlink:href="http://grbio.org/institution/instituto-nacional-de-pesquisas-da-amazonia" xlink:type="simple">INPA</named-content>.</p></tp:treatment-sec><tp:treatment-sec><!--Section generated to contain objects referenced in tp:taxon-treatment.--><fig id="F12" position="float" orientation="portrait"><object-id xmlns:xlink="http://www.w3.org/1999/xlink" content-type="doi" xlink:type="simple">10.3897/zookeys.1041.65407.figure12</object-id><object-id xmlns:xlink="http://www.w3.org/1999/xlink" content-type="zenodo_dep_id" xlink:type="simple">4915698</object-id><object-id xmlns:xlink="http://www.w3.org/1999/xlink" content-type="arpha" xlink:type="simple">2B0261D0-DD92-5C58-B11E-4DD1BD3566B0</object-id><label>Figure 12.</label><caption><p>Distribution of <italic><tp:taxon-name><tp:taxon-name-part taxon-name-part-type="genus" reg="Polysphincta">Polysphincta</tp:taxon-name-part><tp:taxon-name-part taxon-name-part-type="species" reg="dizardi">dizardi</tp:taxon-name-part></tp:taxon-name></italic> group in the Neotropical Region.</p></caption><graphic xmlns:xlink="http://www.w3.org/1999/xlink" xlink:href="zookeys-1041-137_article-65407__-g012.jpg" position="float" orientation="portrait" xlink:type="simple" id="oo_550753.jpg"><uri content-type="original_file" xlink:type="simple">https://binary.pensoft.net/fig/550753</uri></graphic></fig></tp:treatment-sec><ref-list><ref id="B6"><mixed-citation xmlns:xlink="http://www.w3.org/1999/xlink" xlink:type="simple"><person-group><name name-style="western"><surname>Kloss</surname><given-names>TG</given-names></name><name name-style="western"><surname>Pádua</surname><given-names>DG</given-names></name><name name-style="western"><surname>Lacerda</surname><given-names>FG</given-names></name><name name-style="western"><surname>Oliveira</surname><given-names>LS</given-names></name><name name-style="western"><surname>Cossolin</surname><given-names>JFS</given-names></name><name name-style="western"><surname>Serrão</surname><given-names>JE</given-names></name><name name-style="western"><surname>Gonzaga</surname><given-names>MO</given-names></name></person-group> (<year>2018</year>) <article-title>Suppression of orb-web building behavior of the spider <italic><tp:taxon-name><tp:taxon-name-part taxon-name-part-type="genus">Metazygia</tp:taxon-name-part><tp:taxon-name-part taxon-name-part-type="species">laticeps</tp:taxon-name-part></tp:taxon-name></italic> (O. Pickard-Cambridge, 1889) (<tp:taxon-name><tp:taxon-name-part taxon-name-part-type="order">Araneae</tp:taxon-name-part></tp:taxon-name>: <tp:taxon-name><tp:taxon-name-part taxon-name-part-type="family">Araneidae</tp:taxon-name-part></tp:taxon-name>) by a new parasitoid wasp.</article-title><source>Zoologischer Anzeiger</source><volume>276</volume>: <fpage>100</fpage>–<lpage>106</lpage>. <ext-link xlink:type="simple" ext-link-type="doi" xlink:href="10.1016/j.jcz.2018.06.005">https://doi.org/10.1016/j.jcz.2018.06.005</ext-link></mixed-citation></ref></ref-list></tp:taxon-treatment>
