# Supplementary material for: A review of the spider-attacking Polysphinctadizardi species-group (Hymenoptera, Ichneumonidae, Pimplinae), with descriptions of seven new species from South America
Source: Zookeys. 2021 Jun 1;1041:137–65. doi: 10.3897/zookeys.1041.65407 (PMC9848900; doi:10.3897/zookeys.1041.65407)
Supplement: XML Treatment for Polysphincta teresa [file zookeys.1041.65407-treatment10.xml]

<!DOCTYPE tp:taxon-treatment
  PUBLIC "-//TaxonX//DTD Taxonomic Treatment Publishing DTD v0 20100105//EN" "tax-treatment-NSO.dtd">
<tp:taxon-treatment xmlns:tp="http://www.plazi.org/taxpub"><tp:treatment-meta><kwd-group><label>Taxon classification</label><kwd>
                <named-content content-type="kingdom">Animalia</named-content>
              </kwd><kwd>
                <named-content content-type="order">Hymenoptera</named-content>
              </kwd><kwd>
                <named-content content-type="family">Ichneumonidae</named-content>
              </kwd></kwd-group><mixed-citation publication-type="journal"><person-group><name><surname>Pádua</surname><given-names>Diego G.</given-names></name><name><surname>Sääksjärvi</surname><given-names>Ilari E.</given-names></name><name><surname>Spasojevic</surname><given-names>Tamara</given-names></name><name><surname>Kaunisto</surname><given-names>Kari M.</given-names></name><name><surname>Monteiro</surname><given-names>Ricardo F.</given-names></name><name><surname>Oliveira</surname><given-names>Marcio L.</given-names></name></person-group><article-title>A review of the spider-attacking <italic><tp:taxon-name><tp:taxon-name-part taxon-name-part-type="genus" reg="Polysphincta">Polysphincta</tp:taxon-name-part><tp:taxon-name-part taxon-name-part-type="species" reg="dizardi">dizardi</tp:taxon-name-part></tp:taxon-name></italic> species-group (<tp:taxon-name><tp:taxon-name-part taxon-name-part-type="order">Hymenoptera</tp:taxon-name-part></tp:taxon-name>, <tp:taxon-name><tp:taxon-name-part taxon-name-part-type="family">Ichneumonidae</tp:taxon-name-part></tp:taxon-name>, <tp:taxon-name><tp:taxon-name-part taxon-name-part-type="subfamily">Pimplinae</tp:taxon-name-part></tp:taxon-name>), with descriptions of seven new species from South America</article-title><source>Zookeys</source><day>01</day><month>06</month><year>2021</year><volume>1041</volume><fpage>137</fpage><lpage>165</lpage><pub-id pub-id-type="doi">10.3897/zookeys.1041.65407</pub-id></mixed-citation></tp:treatment-meta><tp:nomenclature><tp:taxon-name>
              <object-id xmlns:xlink="http://www.w3.org/1999/xlink" content-type="arpha" xlink:type="simple">E2EA541F-EEC3-5FDC-8C18-84C184EB0268</object-id>
              <tp:taxon-name-part taxon-name-part-type="genus" reg="Polysphincta">Polysphincta</tp:taxon-name-part>
              <tp:taxon-name-part taxon-name-part-type="species" reg="teresa">teresa</tp:taxon-name-part>
              <object-id xmlns:xlink="http://www.w3.org/1999/xlink" content-type="zoobank" xlink:type="simple">http://zoobank.org/E22AD4A9-CB81-467A-83F5-A0BB902659B6</object-id>
            </tp:taxon-name><tp:taxon-authority>Pádua &amp; Sääksjärvi</tp:taxon-authority><tp:taxon-status xmlns:xlink="http://www.w3.org/1999/xlink" xlink:type="simple">sp. nov.</tp:taxon-status><xref ref-type="fig" rid="F10">Fig. 10A–F</xref></tp:nomenclature><tp:treatment-sec sec-type="Diagnose" id="SECID0EWFAI"><title>Diagnose.</title><p><italic><tp:taxon-name><tp:taxon-name-part taxon-name-part-type="genus" reg="Polysphincta">Polysphincta</tp:taxon-name-part><tp:taxon-name-part taxon-name-part-type="species" reg="teresa">teresa</tp:taxon-name-part></tp:taxon-name></italic> sp. nov. can be distinguished from other species of the <italic><tp:taxon-name><tp:taxon-name-part taxon-name-part-type="genus" reg="Polysphincta">P.</tp:taxon-name-part><tp:taxon-name-part taxon-name-part-type="species" reg="dizardi">dizardi</tp:taxon-name-part></tp:taxon-name></italic> species-group by the combination of the following characters: (1) epomia present, about 0.9–1.0 times length of proximal mandibular width (Fig. <xref ref-type="fig" rid="F10">10B</xref>); (2) malar space 0.4–0.6 times as long as proximal mandibular width (Fig. <xref ref-type="fig" rid="F10">10B</xref>); (3) fore wing with vein 1<italic>cu-a</italic> postfurcal relative to <italic>M&amp;RS</italic> (0.25–0.35 times its own length) or 1<italic>cu-a</italic> more or less interstitial relative to <italic>M&amp;RS</italic> (Fig. <xref ref-type="fig" rid="F10">10A</xref>); (4) mesosoma orange, except posterior carinae of propodeum darkish brown (Fig. <xref ref-type="fig" rid="F10">10A</xref>); (5) fore wing hyaline (Fig. <xref ref-type="fig" rid="F10">10A</xref>); (6) hind leg whitish with proximal region of trochanter, longitudinal spot in subdistal region of inner and outer margin of femur, distal part of tibia and first tarsal segment distally and remaining tarsal segments brownish (Fig. <xref ref-type="fig" rid="F10">10A</xref>); (7) metasoma darkish brown, with posterior margins of tergites II–V narrowly black (Fig. <xref ref-type="fig" rid="F10">10A, C</xref>); (8) ovipositor slightly slender, [1.7] 1.4–1.7 times as long as hind tibia.</p><fig id="F10" position="float" orientation="portrait"><object-id xmlns:xlink="http://www.w3.org/1999/xlink" content-type="doi" xlink:type="simple">10.3897/zookeys.1041.65407.figure10</object-id><object-id xmlns:xlink="http://www.w3.org/1999/xlink" content-type="zenodo_dep_id" xlink:type="simple">4915694</object-id><object-id xmlns:xlink="http://www.w3.org/1999/xlink" content-type="arpha" xlink:type="simple">37F0BCC1-6A5F-5567-9DD8-54AD1C17B132</object-id><label>Figure 10.</label><caption><p><italic><tp:taxon-name><tp:taxon-name-part taxon-name-part-type="genus" reg="Polysphincta">Polysphincta</tp:taxon-name-part><tp:taxon-name-part taxon-name-part-type="species" reg="teresa">teresa</tp:taxon-name-part></tp:taxon-name></italic> sp. nov., ♀, holotype <bold>A</bold> habitus, lateral view <bold>B</bold> head and pronotum, lateral view <bold>C</bold> habitus, dorsal view <bold>D</bold> face, anterior view <bold>E</bold> head, dorsal view <bold>F</bold> shelf-like projection, dorsal view.</p></caption><graphic xmlns:xlink="http://www.w3.org/1999/xlink" xlink:href="zookeys-1041-137_article-65407__-g010.jpg" position="float" orientation="portrait" xlink:type="simple" id="oo_550751.jpg"><uri content-type="original_file" xlink:type="simple">https://binary.pensoft.net/fig/550751</uri></graphic></fig></tp:treatment-sec><tp:treatment-sec sec-type="description" id="SECID0E1IAI"><title>Description.</title><p><bold>Female.</bold> Body [7.75] 7.0–9.0 mm. <bold><italic>Head</italic>.</bold> Clypeus weakly convex, posterior margin thin and straight centrally; malar space [0.4] 0.4–0.6 times as long as proximal mandibular width; lower face about [1.1] 0.9–1.1 times as broad as high, weakly convex centrally, polished, with fine sparse setiferous punctures; head in dorsal view with margin of gena very weakly convex behind eyes, and its margin [0.55] 0.4–0.6 times length of eye; ocelli moderately large, lateral ones separated from compound eyes by [0.9] 0.75–1.0 times their own maximum diameter. <bold><italic>Mesosoma</italic>.</bold> Pronotum with epomia distinct, about [0.9] 0.9–1.3 times length of proximal mandibular width; shelf-like projection, in dorsal view, developed in anterolateral part of apex, apex bilobed, and in lateral view, with anterolateral part in apex rounded and weakly decurved; mesoscutum robust, in dorsal view, smooth and polished, with notauli weakly impressed anteriorly; scutellum convex, not laterally carinate; mesopleuron highly polished, virtually impunctate; epicnemial carina reaching almost level of lower corner of pronotum; epicnemium with vestigial vertical carina near lower corner of pronotum; metapleuron convex, smooth and polished, with sparse, fine bristles evenly spaced, without discernible submetapleural carina. Propodeum mediodorsally smooth and polished, with longitudinal carinae present only posteriorly and laterally with scattered fine bristles. Fore wing length [6.0] 5.0–7.0 mm; 1<italic>cu-a</italic> postfurcal relative to <italic>M&amp;RS</italic> by [0.35] 0.25–0.35 times its own length; base of 1<italic>m-cu&amp;M</italic> separated from <italic>CU</italic> by more than length of 2<italic>cu-a</italic>; hind wing with distal abscissa of <italic>CU</italic> present and complete but weakly pigmented; first abscissa of <italic>RS</italic> subequal to <italic>rs-m</italic>. Tarsal claw with proximal lobe quadrangular, with claw apex slightly overtaking distal margin of lobe. <bold><italic>Metasoma</italic>.</bold> Tergite I [1.1] 1.1–1.7 times as long as posteriorly broad, dorsally with lateromedian longitudinal carinae only discernible at extreme anterior part; sternite I with weak swelling near hind rim, and with weak median longitudinal ridge anteriorly; tergite II about [1.3] 1.1–1.3 times as long as posteriorly broad, highly polished, at most with only fine setiferous punctures laterally; tergite III [1.0] 1.0–1.3 times as long as posteriorly broad, highly polished, at most with only fine setiferous punctures laterally; subgenital plate subquadrate. Ovipositor slightly slender, [1.7] 1.4–1.7 times as long as hind tibia, posteriorly evenly tapered to sharp point.</p></tp:treatment-sec><tp:treatment-sec sec-type="Color" id="SECID0E5JAI"><title>Color.</title><p>Head black except lower face and clypeus brownish; antennae brown, except apex of scape and pedicel whitish; mouthparts white, except apex of mandible black. Mesosoma orange, except posterior carinae of propodeum darkish brown. Metasoma entirely darkish brown, with posterior margins of tergites II–V narrowly black. Legs whitish, fore leg with 0.7 distal of femur, tibia and tarsus weakly rufescent; mid leg with 0.3 distal of femur and tibia weakly rufescent, 0.2 distal of tarsomere I, distal half of tarsomere II, 0.8 distal tarsomere III and tarsomeres IV+ brownish; hind leg with proximal region of trochanter, longitudinal spot in subdistal region of inner and outer margin of femur, distal part of tibia and first tarsal segment distally and remaining tarsal segments brownish. Wings hyaline, pterostigma brown. Ovipositor brown, with anterior and posterior portions slightly whitish.</p><p><bold>Male.</bold> Unknown.</p></tp:treatment-sec><tp:treatment-sec sec-type="variation" id="SECID0EHKAI"><title>Variation.</title><p>Some specimens with clypeus whitish and fore and mid legs with femur and tibia whitish, others have the fore leg entirely orange; the mid leg orange with tarsomeres brownish; the hind leg whitish, with inner margin of coxa, trochanter, trochantellus, proximal region and longitudinal spot in subdistal region of inner and outer margin of femur, proximal and distal part of tibia and all tarsus darkish brown.</p></tp:treatment-sec><tp:treatment-sec sec-type="type material" id="SECID0EMKAI"><title>Type materials.</title><p><bold><italic>Holotype</italic></bold> ♀. Brazil, RJ [= Rio de Janeiro], Teresópolis, PARNASO [= Parque Nacional Serra dos Órgãos], Pto. 9A, 1236 m, <named-content xmlns:xlink="http://www.w3.org/1999/xlink" content-type="dwc:verbatimCoordinates" xlink:type="simple"><named-content content-type="geo-json" specific-use="{&#34;type&#34;:&#34;Point&#34;,&#34;coordinates&#34;:[-43.003806,-22.449389]}" id="NCID0E1KAI" xlink:type="simple">22°26'57.8"S, 43°00'13.7"W</named-content></named-content>, I.2015, [Malaise trap] (R.F. Monteiro et al. leg.), <named-content xmlns:xlink="http://www.w3.org/1999/xlink" content-type="dwc:institutional_code" xlink:title="Departamento de Ecologia e Biologia Evolutiva, São Carlos, São Paulo, Brazil" xlink:href="http://grbio.org/institution/universidade-federal-de-sao-carlos" xlink:type="simple">DCBU</named-content>. <bold><italic>Paratypes</italic></bold>: same data of holotype, 2♀♀, <named-content xmlns:xlink="http://www.w3.org/1999/xlink" content-type="dwc:institutional_code" xlink:title="Departamento de Ecologia e Biologia Evolutiva, São Carlos, São Paulo, Brazil" xlink:href="http://grbio.org/institution/universidade-federal-de-sao-carlos" xlink:type="simple">DCBU</named-content>; idem, but Pto. 11A, 1681 m, <named-content xmlns:xlink="http://www.w3.org/1999/xlink" content-type="dwc:verbatimCoordinates" xlink:type="simple"><named-content content-type="geo-json" specific-use="{&#34;type&#34;:&#34;Point&#34;,&#34;coordinates&#34;:[-43.014944,-22.452194]}" id="NCID0EPLAI" xlink:type="simple">22°27'07.9"S, 43°00'53.8"W</named-content></named-content>, I.2015, 2♀♀, <named-content xmlns:xlink="http://www.w3.org/1999/xlink" content-type="dwc:institutional_code" xlink:title="Zoological Museum of the Universidade de São Paulo, São Paulo, São Paulo, Brazil" xlink:href="http://grbio.org/institution/museu-de-zoologia-da-universidade-de-sao-paulo" xlink:type="simple">MZUSP</named-content>; Pto. 11B, 1649 m, <named-content xmlns:xlink="http://www.w3.org/1999/xlink" content-type="dwc:verbatimCoordinates" xlink:type="simple"><named-content content-type="geo-json" specific-use="{&#34;type&#34;:&#34;Point&#34;,&#34;coordinates&#34;:[-43.015000,-22.451028]}" id="NCID0E3LAI" xlink:type="simple">22°27'03.7"S, 43°00'54.0"W</named-content></named-content>, I.2015, 1♀, <named-content xmlns:xlink="http://www.w3.org/1999/xlink" content-type="dwc:institutional_code" xlink:title="Departamento de Ecologia e Biologia Evolutiva, São Carlos, São Paulo, Brazil" xlink:href="http://grbio.org/institution/universidade-federal-de-sao-carlos" xlink:type="simple">DCBU</named-content>; idem, but Pto. 7A, 952 m, <named-content xmlns:xlink="http://www.w3.org/1999/xlink" content-type="dwc:verbatimCoordinates" xlink:type="simple"><named-content content-type="geo-json" specific-use="{&#34;type&#34;:&#34;Point&#34;,&#34;coordinates&#34;:[-42.985333,-22.456889]}" id="NCID0EJMAI" xlink:type="simple">22°27'24.8"S, 42°59'07.2"W</named-content></named-content>, IX.2015, 1♀, <named-content xmlns:xlink="http://www.w3.org/1999/xlink" content-type="dwc:institutional_code" xlink:title="Zoological Museum of the Universidade de São Paulo, São Paulo, São Paulo, Brazil" xlink:href="http://grbio.org/institution/museu-de-zoologia-da-universidade-de-sao-paulo" xlink:type="simple">MZUSP</named-content>; idem, but Pto. 10A, 1444 m, <named-content xmlns:xlink="http://www.w3.org/1999/xlink" content-type="dwc:verbatimCoordinates" xlink:type="simple"><named-content content-type="geo-json" specific-use="{&#34;type&#34;:&#34;Point&#34;,&#34;coordinates&#34;:[-43.012889,-22.447500]}" id="NCID0EWMAI" xlink:type="simple">22°26'51.0"S, 43°00'46.4"W</named-content></named-content>, XI.2015, 1♀, <named-content xmlns:xlink="http://www.w3.org/1999/xlink" content-type="dwc:institutional_code" xlink:title="Invertebrate Collection of the Instituto Nacional de Pesquisas da Amazônia, Manaus, Amazonas, Brazil" xlink:href="http://grbio.org/institution/instituto-nacional-de-pesquisas-da-amazonia" xlink:type="simple">INPA</named-content>; idem, but Pto. 12A, 1812 m, <named-content xmlns:xlink="http://www.w3.org/1999/xlink" content-type="dwc:verbatimCoordinates" xlink:type="simple"><named-content content-type="geo-json" specific-use="{&#34;type&#34;:&#34;Point&#34;,&#34;coordinates&#34;:[-43.016361,-22.455056]}" id="NCID0EDNAI" xlink:type="simple">22°27'18.2"S, 43°00'58.9"W</named-content></named-content>, 1♀, <named-content xmlns:xlink="http://www.w3.org/1999/xlink" content-type="dwc:institutional_code" xlink:title="Invertebrate Collection of the Instituto Nacional de Pesquisas da Amazônia, Manaus, Amazonas, Brazil" xlink:href="http://grbio.org/institution/instituto-nacional-de-pesquisas-da-amazonia" xlink:type="simple">INPA</named-content>; idem, but Guapimirim, Pto. 3A, 332 m, <named-content xmlns:xlink="http://www.w3.org/1999/xlink" content-type="dwc:verbatimCoordinates" xlink:type="simple"><named-content content-type="geo-json" specific-use="{&#34;type&#34;:&#34;Point&#34;,&#34;coordinates&#34;:[-42.997944,-22.494583]}" id="NCID0EQNAI" xlink:type="simple">22°29'40.5"S, 42°59'52.6"W</named-content></named-content>, 1♀, <named-content xmlns:xlink="http://www.w3.org/1999/xlink" content-type="dwc:institutional_code" xlink:title="Departamento de Ecologia e Biologia Evolutiva, São Carlos, São Paulo, Brazil" xlink:href="http://grbio.org/institution/universidade-federal-de-sao-carlos" xlink:type="simple">DCBU</named-content>; SP [= São Paulo], Luiz Antônio, Est. Ecológica de Jataí, Mata ciliar, Point 1, <named-content xmlns:xlink="http://www.w3.org/1999/xlink" content-type="dwc:verbatimCoordinates" xlink:type="simple"><named-content content-type="geo-json" specific-use="{&#34;type&#34;:&#34;Point&#34;,&#34;coordinates&#34;:[-47.830289,-21.613056]}" id="NCID0E4NAI" xlink:type="simple">21°36'47.00"S, 47°49'49.04"W</named-content></named-content>, 30.I.2008, Light trap (Lara and team leg.), <named-content xmlns:xlink="http://www.w3.org/1999/xlink" content-type="dwc:institutional_code" xlink:title="Invertebrate Collection of the Instituto Nacional de Pesquisas da Amazônia, Manaus, Amazonas, Brazil" xlink:href="http://grbio.org/institution/instituto-nacional-de-pesquisas-da-amazonia" xlink:type="simple">INPA</named-content>; Amazonas, Manaus, WWF, Reserve 1208, Rede Central Norte, 12.XII.1984, Malaise trap (Bert Klein leg.) 1♀, <named-content xmlns:xlink="http://www.w3.org/1999/xlink" content-type="dwc:institutional_code" xlink:title="Invertebrate Collection of the Instituto Nacional de Pesquisas da Amazônia, Manaus, Amazonas, Brazil" xlink:href="http://grbio.org/institution/instituto-nacional-de-pesquisas-da-amazonia" xlink:type="simple">INPA</named-content>; MG [= Minas Gerais], Belo Horizonte, Estação Ecológica, <named-content xmlns:xlink="http://www.w3.org/1999/xlink" content-type="dwc:verbatimCoordinates" xlink:type="simple"><named-content content-type="geo-json" specific-use="{&#34;type&#34;:&#34;Point&#34;,&#34;coordinates&#34;:[-43.972222,-19.875000]}" id="NCID0EPOAI" xlink:type="simple">19°52'30"S, 43°58'20"W</named-content></named-content>, 842 m, 02.VI.1999 (A.F. Kumagai leg.), 1♀, IHY 1500544, <named-content xmlns:xlink="http://www.w3.org/1999/xlink" content-type="dwc:institutional_code" xlink:title="Universidade Federal de Minas Gerais, Belo Horizonte, Minas Gerais, Brazil" xlink:href="http://grbio.org/institution/universidade-federal-de-minas-gerais-1" xlink:type="simple">UFMG</named-content>; idem, but Capitólio, Trilha do Sol, Ponto III, 01.VI.2012, Malaise trap (J.F. Nunes and team leg.), 1♀, <named-content xmlns:xlink="http://www.w3.org/1999/xlink" content-type="dwc:institutional_code" xlink:title="Invertebrate Collection of the Instituto Nacional de Pesquisas da Amazônia, Manaus, Amazonas, Brazil" xlink:href="http://grbio.org/institution/instituto-nacional-de-pesquisas-da-amazonia" xlink:type="simple">INPA</named-content>; [Santa Catarina], Nova Teutônia, <named-content xmlns:xlink="http://www.w3.org/1999/xlink" content-type="dwc:verbatimCoordinates" xlink:type="simple"><named-content content-type="geo-json" specific-use="{&#34;type&#34;:&#34;Point&#34;,&#34;coordinates&#34;:[-52.383333,-27.183333]}" id="NCID0EBPAI" xlink:type="simple">27°11'S, 52°23'W</named-content></named-content>, 30.VIII.1938 (Fritz Plaumann leg.), 1♀ [without hind legs], <named-content xmlns:xlink="http://www.w3.org/1999/xlink" content-type="dwc:institutional_code" xlink:title="The Natural History Museum, London, United Kingdom" xlink:href="http://grbio.org/institution/natural-history-museum-london" xlink:type="simple">BMNH</named-content>.</p></tp:treatment-sec><tp:treatment-sec sec-type="distribution" id="SECID0ELPAI"><title>Distribution.</title><p>Brazil (Fig. <xref ref-type="fig" rid="F13">13</xref>).</p></tp:treatment-sec><tp:treatment-sec sec-type="Biological note" id="SECID0EVPAI"><title>Biological note.</title><p>Host unknown.</p></tp:treatment-sec><tp:treatment-sec sec-type="etymology" id="SECID0E1PAI"><title>Etymology.</title><p>The specific name (in apposition) refers to the “Cidade de Teresa”, informal name of the type locality, Teresópolis, Rio de Janeiro state, Brazil.</p></tp:treatment-sec><tp:treatment-sec sec-type="remarks" id="SECID0E6PAI"><title>Remarks.</title><p><italic><tp:taxon-name><tp:taxon-name-part taxon-name-part-type="genus" reg="Polysphincta">Polysphincta</tp:taxon-name-part><tp:taxon-name-part taxon-name-part-type="species" reg="teresa">teresa</tp:taxon-name-part></tp:taxon-name></italic> sp. nov. closely resembles <italic><tp:taxon-name><tp:taxon-name-part taxon-name-part-type="genus" reg="Polysphincta">P.</tp:taxon-name-part><tp:taxon-name-part taxon-name-part-type="species" reg="shabui">shabui</tp:taxon-name-part></tp:taxon-name></italic> Gauld, 1991 mainly by coloration, with mesosoma entirely orange and propodeum blackish with anterior parts whitish. It differs from <italic><tp:taxon-name><tp:taxon-name-part taxon-name-part-type="genus" reg="Polysphincta">P.</tp:taxon-name-part><tp:taxon-name-part taxon-name-part-type="species" reg="shabui">shabui</tp:taxon-name-part></tp:taxon-name></italic> by having epomia present (absent in <italic><tp:taxon-name><tp:taxon-name-part taxon-name-part-type="genus" reg="Polysphincta">P.</tp:taxon-name-part><tp:taxon-name-part taxon-name-part-type="species" reg="shabui">shabui</tp:taxon-name-part></tp:taxon-name></italic>).</p><fig id="F11" position="float" orientation="portrait"><object-id xmlns:xlink="http://www.w3.org/1999/xlink" content-type="doi" xlink:type="simple">10.3897/zookeys.1041.65407.figure11</object-id><object-id xmlns:xlink="http://www.w3.org/1999/xlink" content-type="zenodo_dep_id" xlink:type="simple">4915696</object-id><object-id xmlns:xlink="http://www.w3.org/1999/xlink" content-type="arpha" xlink:type="simple">40370BCD-55C1-55A6-BCA9-6CBF7AABC284</object-id><label>Figure 11.</label><caption><p>Distribution of <italic><tp:taxon-name><tp:taxon-name-part taxon-name-part-type="genus" reg="Polysphincta">Polysphincta</tp:taxon-name-part><tp:taxon-name-part taxon-name-part-type="species" reg="dizardi">dizardi</tp:taxon-name-part></tp:taxon-name></italic> group in the Neotropical Region.</p></caption><graphic xmlns:xlink="http://www.w3.org/1999/xlink" xlink:href="zookeys-1041-137_article-65407__-g011.jpg" position="float" orientation="portrait" xlink:type="simple" id="oo_550752.jpg"><uri content-type="original_file" xlink:type="simple">https://binary.pensoft.net/fig/550752</uri></graphic></fig><fig id="F12" position="float" orientation="portrait"><object-id xmlns:xlink="http://www.w3.org/1999/xlink" content-type="doi" xlink:type="simple">10.3897/zookeys.1041.65407.figure12</object-id><object-id xmlns:xlink="http://www.w3.org/1999/xlink" content-type="zenodo_dep_id" xlink:type="simple">4915698</object-id><object-id xmlns:xlink="http://www.w3.org/1999/xlink" content-type="arpha" xlink:type="simple">2B0261D0-DD92-5C58-B11E-4DD1BD3566B0</object-id><label>Figure 12.</label><caption><p>Distribution of <italic><tp:taxon-name><tp:taxon-name-part taxon-name-part-type="genus" reg="Polysphincta">Polysphincta</tp:taxon-name-part><tp:taxon-name-part taxon-name-part-type="species" reg="dizardi">dizardi</tp:taxon-name-part></tp:taxon-name></italic> group in the Neotropical Region.</p></caption><graphic xmlns:xlink="http://www.w3.org/1999/xlink" xlink:href="zookeys-1041-137_article-65407__-g012.jpg" position="float" orientation="portrait" xlink:type="simple" id="oo_550753.jpg"><uri content-type="original_file" xlink:type="simple">https://binary.pensoft.net/fig/550753</uri></graphic></fig><fig id="F13" position="float" orientation="portrait"><object-id xmlns:xlink="http://www.w3.org/1999/xlink" content-type="doi" xlink:type="simple">10.3897/zookeys.1041.65407.figure13</object-id><object-id xmlns:xlink="http://www.w3.org/1999/xlink" content-type="zenodo_dep_id" xlink:type="simple">4915700</object-id><object-id xmlns:xlink="http://www.w3.org/1999/xlink" content-type="arpha" xlink:type="simple">680626F8-7F87-58E1-B4E3-090F82326B46</object-id><label>Figure 13.</label><caption><p>Distribution of <italic><tp:taxon-name><tp:taxon-name-part taxon-name-part-type="genus" reg="Polysphincta">Polysphincta</tp:taxon-name-part><tp:taxon-name-part taxon-name-part-type="species" reg="dizardi">dizardi</tp:taxon-name-part></tp:taxon-name></italic> group in the Neotropical Region.</p></caption><graphic xmlns:xlink="http://www.w3.org/1999/xlink" xlink:href="zookeys-1041-137_article-65407__-g013.jpg" position="float" orientation="portrait" xlink:type="simple" id="oo_550754.jpg"><uri content-type="original_file" xlink:type="simple">https://binary.pensoft.net/fig/550754</uri></graphic></fig></tp:treatment-sec></tp:taxon-treatment>
